# Supplementary material for: Telomere repeat–binding factor 2 binds extensively to extra-telomeric G-quadruplexes and regulates the epigenetic status of several gene promoters
Source: J Biol Chem. 2019 Oct 1;294(47):17709–22. doi: 10.1074/jbc.RA119.008687 (PMC6879327; doi:10.1074/jbc.RA119.008687)
Supplement: Supporting Information [file supp_RA119.008687_144640_2_supp_395461_pxx2vz.xlsx]

## Sheet: Summary
TRF2 ChIP-seq	Replicate-1	Replicate-2
Total sequencing reads	26438569	26483632
Aligned reads (hg19)	15823715 (59.85%)	15888337 (59.99%)
reads (post-filter) used for peak calling (% of aligned reads)	2999796 (18.92%)	3041641 (19.14%)
Identified peaks	31424	30433
Common peaks	20304

## Sheet: Replicate1
# This file is generated by MACS version 1.4.2 20120305
# ARGUMENTS LIST:
# name = rep1_125
# format = AUTO
# ChIP-seq file = aligned_endo_rep1.sam
# control file = aligned_endo_input.sam
# effective genome size = 3.14e+09
# band width = 300
# model fold = 10,30
# pvalue cutoff = 1.00e-05
# Large dataset will be scaled towards smaller dataset.
# Range for calculating regional lambda is: 1000 bps and 10000 bps
# tag size is determined as 22 bps
# total tags in treatment: 15823715
# tags after filtering in treatment: 2999796
# maximum duplicate tags at the same position in treatment = 1
# Redundant rate in treatment: 0.81
# total tags in control: 13516437
# tags after filtering in control: 12378558
# maximum duplicate tags at the same position in control = 1
# Redundant rate in control: 0.08
# d = 250
chr	start	end	length	summit	tags	-10*log10(pvalue)	fold_enrichment	FDR(%)
chr1	9771	10921	1151	450	753	3100	57.41	0
chr1	103934	104511	578	245	7	61.12	19.81	0.33
chr1	546806	548197	1392	522	24	143.98	16.51	0.31
chr1	694466	695284	819	212	10	90.19	24.76	0.22
chr1	911870	912375	506	237	9	99.03	33.47	0.22
chr1	1112204	1112968	765	246	14	51.78	8.42	0.46
chr1	1200723	1201736	1014	291	17	142.76	46.71	0.3
chr1	1530311	1531961	1651	1041	20	63.01	7.07	0.33
chr1	1760088	1760573	486	243	8	76.82	25.89	0.23
chr1	2049931	2050432	502	248	11	81.45	16.51	0.24
chr1	2091453	2091944	492	246	8	63.84	18.09	0.31
chr1	2172947	2173654	708	447	10	90.45	28.71	0.22
chr1	2279860	2280504	645	263	10	100.93	33.01	0.23
chr1	2362345	2363012	668	433	10	94.13	33.08	0.21
chr1	2540109	2540856	748	375	9	66.23	16.51	0.3
chr1	2594036	2597406	3371	2716	44	92.58	7.94	0.21
chr1	2600437	2603315	2879	963	37	52.45	4.81	0.45
chr1	2741247	2741741	495	247	9	99.53	37.65	0.22
chr1	2757173	2757773	601	357	56	723.71	91.26	1.52
chr1	2861048	2861623	576	378	11	56.63	11	0.4
chr1	3030482	3031526	1045	259	36	272.14	34.5	0.7
chr1	3034331	3035012	682	442	12	74.92	14.47	0.26
chr1	3156594	3157168	575	223	13	89.63	16.51	0.22
chr1	3190147	3190650	504	255	7	65.54	19.81	0.31
chr1	3282233	3282716	484	242	9	70.76	18.57	0.26
chr1	3295469	3296166	698	368	8	70.89	19.2	0.26
chr1	3326050	3326966	917	432	20	55.96	5.89	0.41
chr1	3455035	3455530	496	248	12	140.35	49.12	0.29
chr1	3636229	3637050	822	249	13	94.82	25.94	0.21
chr1	3824626	3825291	666	221	16	141.13	30.65	0.3
chr1	4124038	4125291	1254	537	20	151.25	25.18	0.34
chr1	4125783	4126659	877	525	11	50.32	8.69	0.49
chr1	4260773	4261252	480	240	9	95.01	33.76	0.21
chr1	4337055	4337539	485	242	9	99.53	37.65	0.22
chr1	4372040	4372946	907	243	10	81.35	33.68	0.24
chr1	4378353	4379027	675	238	9	62.02	17.83	0.33
chr1	4458361	4458854	494	247	9	98.46	36.69	0.21
chr1	4539225	4539703	479	239	12	140.79	49.52	0.3
chr1	4556346	4557242	897	472	14	79.21	13.16	0.23
chr1	4568937	4569432	496	248	7	73.08	28.89	0.25
chr1	4591550	4592037	488	244	9	97.95	36.25	0.21
chr1	4728159	4728662	504	256	18	159.38	28.06	0.32
chr1	4739642	4740138	497	248	7	67.12	24.07	0.29
chr1	5047702	5048201	500	241	7	59.93	16.51	0.34
chr1	5068072	5069252	1181	395	31	197.17	20.63	0.39
chr1	5140653	5141308	656	417	9	78.7	26.41	0.23
chr1	5218614	5219315	702	137	11	65.9	11.55	0.3
chr1	5225095	5225579	485	242	15	137.33	30.02	0.29
chr1	5285074	5285678	605	157	11	117.64	41.83	0.24
chr1	5336534	5337007	474	237	8	86.3	33.47	0.21
chr1	5446730	5448025	1296	489	38	114.65	8.25	0.23
chr1	5550534	5551010	477	238	7	65.8	23.11	0.3
chr1	5576375	5576871	497	248	7	73.53	29.28	0.25
chr1	5651464	5652332	869	624	12	91.97	31.56	0.2
chr1	5748202	5748704	503	259	7	72.89	24.76	0.24
chr1	5790326	5790846	521	275	15	183.66	58.56	0.31
chr1	5817720	5818244	525	248	13	102.63	20.8	0.22
chr1	5939626	5940110	485	242	12	87.08	18.01	0.22
chr1	6061130	6061620	491	245	7	73.53	29.28	0.25
chr1	6081635	6082585	951	436	12	65.07	11	0.31
chr1	6087050	6087564	515	277	13	154.47	50.2	0.36
chr1	6090286	6091121	836	464	24	254.73	46.22	0.58
chr1	6219057	6219559	503	242	9	54.82	9.63	0.41
chr1	6389889	6390375	487	243	7	69.23	25.68	0.27
chr1	6576592	6577366	775	380	10	62.51	12.38	0.33
chr1	6798865	6799891	1027	243	30	143.96	18.16	0.31
chr1	6811583	6812323	741	248	10	55.15	14.86	0.41
chr1	6849997	6850689	693	445	12	80.69	20.17	0.24
chr1	6882634	6883128	495	247	7	73.53	29.28	0.25
chr1	7025140	7025619	480	240	7	58.62	18.49	0.37
chr1	7118696	7119181	486	243	12	139.24	48.13	0.3
chr1	7137823	7138306	484	242	8	80.62	28.71	0.24
chr1	7161845	7162357	513	266	8	59.68	14.44	0.35
chr1	7174729	7175811	1083	539	29	324.03	46.01	1.16
chr1	7189767	7190245	479	239	7	55.03	16.51	0.41
chr1	7191537	7192369	833	589	13	76.98	18.91	0.23
chr1	7204070	7204560	491	245	7	62.72	21.01	0.33
chr1	7257465	7257954	490	245	9	62.02	14.86	0.33
chr1	7281729	7282239	511	262	12	127.5	33.01	0.29
chr1	7451078	7451647	570	328	10	98.28	30.95	0.22
chr1	7454658	7455156	499	249	12	118.87	33.01	0.23
chr1	7470765	7471555	791	304	12	79.96	20.63	0.24
chr1	7539932	7540709	778	426	27	168.48	16.79	0.32
chr1	7573760	7574265	506	247	11	92.3	20.88	0.21
chr1	7661550	7662354	805	568	13	102.63	26.57	0.22
chr1	7728225	7728729	505	242	8	85.93	29.28	0.21
chr1	7826083	7826905	823	575	12	84.71	25.94	0.21
chr1	7992488	7993047	560	283	23	225.53	37.94	0.6
chr1	8380466	8381056	591	241	9	55.62	9.9	0.4
chr1	8460057	8460539	483	241	7	50.86	14.44	0.47
chr1	8624660	8625141	482	241	12	138.13	47.16	0.3
chr1	8661110	8662413	1304	716	18	82.32	19.51	0.25
chr1	8761120	8761613	494	247	7	59.54	19.03	0.35
chr1	9102362	9102936	575	340	13	123.67	33.01	0.25
chr1	9164784	9165352	569	323	10	71.64	16.91	0.26
chr1	9219703	9220331	629	225	9	77.29	24.45	0.23
chr1	9228352	9229026	675	434	9	59.06	16.51	0.36
chr1	9263367	9263859	493	246	7	73.53	29.28	0.25
chr1	9353724	9354668	945	448	19	157.35	33.8	0.31
chr1	9355026	9355537	512	249	27	365.43	93.29	1.57
chr1	9369127	9369975	849	249	21	159.32	31.18	0.32
chr1	9408767	9409281	515	246	11	120.24	37.51	0.24
chr1	9616273	9617258	986	669	35	301.84	44.85	0.94
chr1	9690545	9691028	484	242	7	58.88	18.64	0.37
chr1	9838060	9838550	491	245	8	61.48	16.93	0.33
chr1	10214912	10215395	484	242	10	76.2	18.34	0.23
chr1	10615977	10616459	483	241	7	58.82	18.6	0.37
chr1	10759907	10760400	494	247	9	70.28	18.35	0.25
chr1	10853964	10854482	519	279	8	84.92	29.28	0.2
chr1	10957846	10958341	496	248	7	62.14	20.63	0.33
chr1	10992898	10993769	872	429	13	72.44	16.51	0.25
chr1	11093528	11094319	792	481	12	64.22	15.01	0.31
chr1	11231661	11232382	722	383	8	55.53	12.9	0.4
chr1	11323323	11323810	488	244	10	67.57	15.01	0.29
chr1	11352503	11352998	496	248	9	65.69	16.32	0.3
chr1	11486995	11487754	760	237	11	72.49	18.57	0.25
chr1	11499554	11500449	896	621	43	290.93	27.8	0.84
chr1	11540513	11541492	980	428	15	89.13	18.34	0.22
chr1	11619839	11620332	494	247	8	70.45	21.74	0.25
chr1	11684568	11685051	484	242	13	108.55	23.84	0.21
chr1	11750754	11751249	496	248	11	113.4	34.92	0.22
chr1	11790016	11790671	656	216	9	74.15	20.63	0.26
chr1	11867824	11868546	723	582	9	67.56	19.26	0.29
chr1	11936537	11937785	1249	626	17	98.86	18.57	0.21
chr1	12004020	12004746	727	481	13	92.52	20	0.21
chr1	12106739	12107588	850	583	11	60.03	15.78	0.35
chr1	12165348	12165886	539	160	11	88.69	16.51	0.22
chr1	12460734	12461289	556	162	9	62.02	11.01	0.33
chr1	12493776	12494462	687	249	8	65.3	22.66	0.31
chr1	12570263	12570837	575	326	12	130.55	43.23	0.28
chr1	12629032	12629457	426	213	10	57.35	9.71	0.39
chr1	12644774	12645663	890	473	42	280.88	19.88	0.76
chr1	13653666	13654060	395	197	7	65.34	16.51	0.31
chr1	13688998	13689747	750	454	8	52.8	12.38	0.44
chr1	13743796	13744650	855	710	15	85.24	12	0.2
chr1	13808010	13808486	477	238	7	59.93	19.26	0.34
chr1	14290023	14290524	502	252	11	126.29	41.26	0.27
chr1	14356430	14357397	968	720	11	56.27	14.67	0.4
chr1	14366321	14366839	519	278	7	65.91	20.63	0.3
chr1	14461232	14461728	497	248	11	125.25	44.28	0.26
chr1	14490716	14491392	677	246	10	94.13	33.52	0.21
chr1	14785522	14786007	486	243	9	98.96	37.14	0.21
chr1	14883891	14884413	523	246	10	81.35	19.42	0.24
chr1	14922572	14923270	699	178	8	73.45	28.89	0.25
chr1	15062539	15063099	561	241	9	71.49	18.86	0.26
chr1	15160238	15160737	500	249	10	87.24	21.22	0.22
chr1	15269269	15269753	485	242	8	84.66	32.02	0.21
chr1	15376133	15376904	772	580	13	90.93	22.7	0.21
chr1	15407831	15408315	485	242	13	136.78	39.01	0.29
chr1	15436057	15437031	975	380	14	64.75	9.63	0.3
chr1	16065051	16065535	485	242	15	185.51	61.9	0.33
chr1	16115893	16116887	995	377	11	51.39	13.47	0.46
chr1	16186575	16187198	624	321	16	79.32	10.42	0.23
chr1	16364148	16364736	589	218	12	78.78	16.51	0.23
chr1	16438110	16438661	552	312	8	67.32	19.26	0.29
chr1	16597518	16598024	507	245	11	92.85	21.16	0.2
chr1	16652286	16652793	508	258	13	87.28	13.97	0.22
chr1	16796635	16797136	502	254	7	57.25	15.24	0.4
chr1	16884064	16884560	497	248	15	165.35	45.85	0.31
chr1	16893804	16894315	512	247	10	63.89	12.68	0.31
chr1	16925518	16926266	749	391	12	55.47	9.43	0.4
chr1	17097758	17098529	772	246	13	112.87	33.62	0.21
chr1	17176379	17176864	486	243	10	112.54	41.26	0.21
chr1	17297699	17297975	277	138	7	140.79	28.89	0.3
chr1	17631433	17632358	926	240	15	128.5	45.31	0.27
chr1	17666290	17666801	512	270	8	67.7	18.05	0.29
chr1	18076680	18077171	492	246	8	70.31	21.66	0.25
chr1	18172028	18172661	634	416	11	103.62	26.41	0.22
chr1	18430150	18430978	829	208	10	54.87	11	0.41
chr1	18503652	18504157	506	368	7	65.41	16.51	0.3
chr1	18551144	18551842	699	451	12	101.11	30.26	0.23
chr1	18558186	18558683	498	249	7	72.95	28.77	0.24
chr1	18580621	18581115	495	247	35	188.02	14.3	0.36
chr1	18608903	18609386	484	242	7	69.23	25.68	0.27
chr1	18630967	18631469	503	246	8	69.03	25.68	0.27
chr1	18644719	18645224	506	258	11	123.45	35.37	0.25
chr1	18773569	18774289	721	481	8	60.89	15.01	0.33
chr1	18837687	18838181	495	247	15	157.66	40.85	0.31
chr1	18852007	18852513	507	246	14	144.03	33.01	0.31
chr1	18982027	18982543	517	261	15	183.26	45.39	0.31
chr1	19024545	19025031	487	243	7	73.53	29.28	0.25
chr1	19052281	19052908	628	369	17	190.47	47.68	0.36
chr1	19053614	19054144	531	261	16	186.65	39.47	0.35
chr1	19102766	19103260	495	247	11	81.64	18.16	0.25
chr1	19117465	19118123	659	238	9	55.48	12.84	0.4
chr1	19150762	19151258	497	248	16	151.78	33.01	0.34
chr1	19231950	19232795	846	245	11	100.42	41.26	0.23
chr1	19367681	19368492	812	426	11	91.58	19.81	0.2
chr1	19441468	19441951	484	242	16	190.95	57.41	0.37
chr1	19940616	19941134	519	273	13	131.73	34.27	0.29
chr1	19974120	19974619	500	252	11	106.33	27.51	0.23
chr1	20366851	20367332	482	241	7	68.51	25.12	0.27
chr1	20373845	20374658	814	395	10	91.07	29.28	0.2
chr1	20505836	20506493	658	410	12	89.32	22.7	0.22
chr1	20687365	20687871	507	257	8	85.28	24.76	0.2
chr1	20816780	20817287	508	248	9	98.3	33.01	0.22
chr1	20865354	20865849	496	248	8	60.3	16.37	0.34
chr1	21076593	21077101	509	249	7	50.3	12.38	0.49
chr1	21520519	21521004	486	243	10	89.86	25.01	0.22
chr1	21599593	21600532	940	255	13	100.76	30.01	0.23
chr1	21668472	21669368	897	634	12	110.06	37.65	0.21
chr1	21783434	21783989	556	387	8	71.54	21.8	0.26
chr1	21806072	21806562	491	245	7	72.27	28.18	0.25
chr1	21822460	21822940	481	240	7	58.69	18.53	0.36
chr1	21881009	21881538	530	286	9	62.02	14	0.33
chr1	21942407	21942910	504	152	7	72.82	24.76	0.24
chr1	21969137	21969625	489	244	9	95.96	34.55	0.21
chr1	22002289	22002793	505	256	8	64.98	16.51	0.31
chr1	22231432	22232000	569	242	18	124.2	18.78	0.25
chr1	22445448	22445949	502	255	7	73.4	25.1	0.25
chr1	22527038	22527535	498	249	7	69.96	26.26	0.25
chr1	22548307	22548803	497	248	9	87.36	28.03	0.22
chr1	22580432	22580955	524	372	10	111.02	37.65	0.21
chr1	22591623	22592203	581	394	7	60.96	19.81	0.33
chr1	22873967	22874780	814	420	11	102.98	25.1	0.21
chr1	22994177	22994661	485	242	7	63.91	21.8	0.31
chr1	23004573	23006192	1620	1164	44	218.11	12.62	0.56
chr1	23018660	23019405	746	231	11	55.08	11	0.41
chr1	23126663	23127525	863	622	12	112.11	37.65	0.22
chr1	23228073	23228558	486	243	13	115.22	26.82	0.23
chr1	23464693	23465418	726	482	10	52.12	13.5	0.46
chr1	23468970	23469653	684	249	11	71.91	18.34	0.26
chr1	23839827	23840336	510	265	13	117.77	26.41	0.24
chr1	23893632	23894272	641	254	15	88.08	15.33	0.22
chr1	23994340	23994919	580	244	8	56.72	15.01	0.4
chr1	24158876	24159778	903	530	15	107.17	15.83	0.22
chr1	24258356	24258863	508	244	7	59.93	16.77	0.34
chr1	24422852	24423474	623	386	7	63.56	23.03	0.31
chr1	24514404	24515337	934	462	9	57.64	19.26	0.39
chr1	24521180	24521690	511	363	9	65.27	14.67	0.31
chr1	24526084	24526577	494	247	8	70.45	21.74	0.25
chr1	24661279	24661787	509	143	12	118.87	28	0.23
chr1	24883712	24884473	762	240	10	86.22	31.61	0.21
chr1	24962300	24962783	484	242	8	61.48	16.93	0.33
chr1	25151258	25151827	570	245	9	93.54	33.01	0.2
chr1	25213764	25214282	519	248	15	105.71	16.51	0.22
chr1	25297433	25297916	484	242	10	87.24	23.58	0.22
chr1	25424545	25425028	484	242	8	52.8	13.2	0.44
chr1	25430274	25430772	499	249	12	141.53	50.2	0.31
chr1	25683808	25684634	827	316	17	76.45	11.7	0.23
chr1	25912744	25913307	564	245	10	81.35	18.62	0.24
chr1	26093406	26095048	1643	483	24	50.9	5.86	0.47
chr1	26123410	26123962	553	247	13	125.92	30.26	0.26
chr1	26145665	26146166	502	255	8	70.75	19.26	0.26
chr1	26455012	26455534	523	148	23	222.96	32.8	0.58
chr1	26557920	26558751	832	249	11	62.98	16.51	0.33
chr1	26650754	26651238	485	242	7	59.4	18.94	0.35
chr1	26651822	26652358	537	298	9	52.37	11	0.45
chr1	26685709	26686383	675	528	9	70.76	22.28	0.26
chr1	26736664	26737134	471	235	8	71.5	22.38	0.26
chr1	26772952	26773435	484	242	8	64.33	18.34	0.31
chr1	26838572	26839120	549	196	12	81.41	13.26	0.24
chr1	26974825	26975600	776	245	10	62.46	16.51	0.33
chr1	27036753	27037242	490	245	7	55.95	16.99	0.41
chr1	27190524	27191085	562	317	7	58.4	17.68	0.38
chr1	27295562	27296157	596	186	9	64.85	16.93	0.3
chr1	27433361	27434106	746	240	11	60.03	15.39	0.35
chr1	27815538	27816209	672	240	10	71.64	13.31	0.26
chr1	27850748	27851243	496	248	9	58.35	13.5	0.38
chr1	27853088	27853797	710	465	9	69.61	17.08	0.25
chr1	27921963	27922658	696	135	8	65.54	23.11	0.31
chr1	27935131	27935759	629	382	18	160	31.15	0.32
chr1	27937386	27937876	491	245	9	76.09	21.22	0.23
chr1	28388860	28389539	680	446	11	73.1	16.84	0.25
chr1	28432046	28432545	500	255	8	57.64	13.28	0.39
chr1	29013614	29014124	511	246	10	75.25	16.51	0.25
chr1	29113866	29114258	393	196	8	67.57	12	0.29
chr1	29198800	29199565	766	243	13	76.98	17.38	0.23
chr1	29211312	29211823	512	242	9	82.31	22.54	0.25
chr1	29289630	29290131	502	255	8	66.76	17.24	0.3
chr1	29463463	29464296	834	504	9	52.5	12.86	0.45
chr1	29606932	29607532	601	411	7	67.07	24.76	0.29
chr1	29628432	29629146	715	245	8	58.12	19.26	0.38
chr1	29642454	29642944	491	245	9	62.02	14.86	0.33
chr1	29721541	29722041	501	145	14	171.05	54.38	0.35
chr1	29834184	29834683	500	242	9	98.96	33.01	0.21
chr1	30067902	30068389	488	244	7	73.53	29.28	0.25
chr1	30204971	30205239	269	134	13	334.02	54.38	1.27
chr1	30276508	30277078	571	247	11	85.93	20.63	0.21
chr1	30350348	30350870	523	274	12	126.25	33.01	0.27
chr1	30421017	30421535	519	380	8	75.45	22.66	0.24
chr1	30481296	30482067	772	418	11	77.98	16.51	0.24
chr1	30498393	30498893	501	247	16	186.3	62.75	0.34
chr1	30520960	30521475	516	150	8	59.47	12.38	0.36
chr1	30568930	30569450	521	275	12	139.29	41.83	0.3
chr1	30719714	30720190	477	238	8	84.88	32.21	0.2
chr1	30750508	30751013	506	249	19	248.77	70.99	0.54
chr1	30807794	30808292	499	249	9	70.68	18.53	0.26
chr1	30874354	30875045	692	247	8	74.32	29.28	0.26
chr1	30908486	30908982	497	248	7	73.53	29.28	0.25
chr1	30929801	30930462	662	192	7	58.76	14.05	0.37
chr1	30949719	30950681	963	686	27	197.35	31.79	0.39
chr1	30953610	30954085	476	238	8	69.11	20.95	0.26
chr1	30963879	30964454	576	231	8	66.39	19.58	0.3
chr1	30980326	30980797	472	236	7	65.8	23.11	0.3
chr1	31036407	31037111	705	458	15	102.95	18.16	0.22
chr1	31107288	31108032	745	272	10	54.93	9.9	0.41
chr1	31125131	31126085	955	349	11	70.13	22.17	0.25
chr1	31273552	31274524	973	725	19	171.22	53.96	0.36
chr1	31298456	31298731	276	138	8	143.86	21.65	0.31
chr1	31331573	31332776	1204	939	25	208.39	37.88	0.47
chr1	31353640	31354127	488	244	7	50.1	14.1	0.49
chr1	31366741	31367817	1077	476	39	150.11	12.78	0.33
chr1	31377959	31378241	283	141	8	144.89	22.01	0.31
chr1	31378475	31379069	595	240	12	131.34	45.39	0.29
chr1	31406048	31407003	956	251	12	68.35	15.78	0.28
chr1	31429697	31430191	495	247	9	96.94	35.37	0.21
chr1	31454289	31454769	481	240	10	113.16	41.83	0.21
chr1	31590800	31591304	505	260	8	51.45	11.22	0.46
chr1	31592452	31593215	764	276	14	79.43	14.86	0.23
chr1	31806923	31807464	542	296	8	74.59	19.81	0.26
chr1	31838678	31839171	494	247	8	52.39	13.05	0.45
chr1	31887265	31887703	439	219	7	63.91	21.8	0.31
chr1	32019207	32019948	742	496	13	102.95	29.56	0.22
chr1	32043631	32044912	1282	701	33	161.19	11.65	0.33
chr1	32045437	32046060	624	329	9	85.91	26.26	0.21
chr1	32067278	32067766	489	244	9	79.07	22.85	0.23
chr1	32193740	32194679	940	690	10	74.31	26.41	0.26
chr1	32301229	32301917	689	245	9	73.64	21.4	0.26
chr1	32541222	32542018	797	243	11	70.29	20.63	0.25
chr1	32738397	32739264	868	708	27	118.25	12.96	0.23
chr1	33218019	33218841	823	513	12	77.97	18.57	0.24
chr1	33441832	33442704	873	277	12	105.73	30.01	0.22
chr1	33444608	33445018	411	205	7	76.11	22.22	0.23
chr1	33683939	33684816	878	611	11	84.16	24.45	0.21
chr1	33774208	33774872	665	432	9	79.79	27.51	0.24
chr1	33829729	33830257	529	151	16	197.9	46.01	0.4
chr1	33857545	33858278	734	240	9	55.86	16.51	0.41
chr1	33956030	33956518	489	244	8	70.08	21.52	0.25
chr1	33975635	33976092	458	229	7	57.13	17.64	0.4
chr1	34003837	34004651	815	245	15	138.11	46.22	0.3
chr1	34022988	34023492	505	262	7	59.61	16.51	0.35
chr1	34110720	34111215	496	248	7	65.8	23.11	0.3
chr1	34173070	34173578	509	261	8	72.95	29.28	0.24
chr1	34239483	34239976	494	247	7	73.53	29.28	0.25
chr1	34327725	34328232	508	261	7	59.42	16.51	0.36
chr1	34481379	34481880	502	253	10	87.07	21.22	0.22
chr1	34510403	34510904	502	247	8	60.59	14.5	0.34
chr1	34518093	34518360	268	134	7	155.4	28.89	0.31
chr1	34600616	34601111	496	248	9	70.44	18.42	0.25
chr1	34674663	34675339	677	248	11	99.36	41.83	0.22
chr1	34712749	34713428	680	451	16	163.18	39.61	0.33
chr1	34952096	34952802	707	569	7	58.05	14.67	0.38
chr1	35189141	35189627	487	243	12	128.68	39.61	0.27
chr1	35206591	35207111	521	249	10	81.35	19.35	0.24
chr1	35407285	35407773	489	244	14	171.18	58.56	0.35
chr1	35409920	35410460	541	247	8	74.66	23.11	0.26
chr1	35441300	35441787	488	244	7	73.53	29.28	0.25
chr1	35460383	35460987	605	242	8	62.86	13.31	0.33
chr1	35671444	35672703	1260	622	17	120.65	31.3	0.24
chr1	35677243	35677773	531	389	10	71.64	12.27	0.26
chr1	35704079	35704932	854	294	12	56.54	12.38	0.4
chr1	35708989	35709481	493	246	16	136.29	26.41	0.29
chr1	35817650	35818231	582	242	13	88.97	18.01	0.22
chr1	36032000	36032490	491	245	11	127.17	46.01	0.28
chr1	36126562	36127229	668	241	11	89.1	25.79	0.22
chr1	36194293	36194599	307	153	9	160.16	31.61	0.32
chr1	36332088	36332793	706	464	8	56.31	18.05	0.4
chr1	36591840	36593018	1179	383	27	133.97	12.97	0.28
chr1	36627241	36627755	515	270	8	79.53	25.12	0.24
chr1	36715014	36715548	535	288	9	68.58	16.71	0.28
chr1	36853141	36853728	588	246	12	95.25	28.37	0.21
chr1	36984585	36985255	671	246	9	87.4	33.47	0.22
chr1	36996107	36997019	913	245	11	85.96	33.01	0.21
chr1	37070947	37071458	512	268	7	59.93	16.9	0.34
chr1	37078985	37079740	756	429	11	78.96	18.86	0.23
chr1	37100644	37101370	727	481	15	133.66	35.76	0.28
chr1	37227204	37228358	1155	712	19	98.87	19.51	0.21
chr1	37464360	37464852	493	246	7	73.53	29.28	0.25
chr1	37486466	37486962	497	248	9	91.43	30.95	0.2
chr1	37507008	37507877	870	454	11	99.06	28.89	0.22
chr1	37706628	37707117	490	245	9	54.29	12.13	0.41
chr1	37775765	37776252	488	244	9	61.08	14.5	0.33
chr1	37804692	37805337	646	238	7	50.86	15.99	0.47
chr1	37819970	37820469	500	249	14	171.18	54.38	0.35
chr1	37829535	37830072	538	248	10	109.81	33.47	0.22
chr1	37892267	37892761	495	247	9	76.09	21.22	0.23
chr1	37938869	37939374	506	238	9	62.02	13.36	0.33
chr1	38016180	38016938	759	514	13	52.31	9.64	0.45
chr1	38185118	38185644	527	261	11	109.85	28.03	0.22
chr1	38231116	38231616	501	245	7	65.73	19.81	0.3
chr1	38235415	38235951	537	285	10	52.05	8.86	0.45
chr1	38494378	38494872	495	247	11	116.35	37.05	0.24
chr1	38505912	38506434	523	248	11	113.11	33.01	0.21
chr1	38515701	38516371	671	244	7	63.94	25.1	0.31
chr1	38635184	38635668	485	242	8	70.89	22.01	0.26
chr1	38690430	38691384	955	665	39	327.57	40.51	1.18
chr1	38705505	38706004	500	244	9	95.01	30.01	0.21
chr1	38806001	38806479	479	239	8	84.2	31.63	0.21
chr1	38861112	38861642	531	179	13	84.12	13.77	0.21
chr1	38937227	38937857	631	462	8	52.8	10.42	0.44
chr1	38952956	38953433	478	239	9	70.76	18.57	0.26
chr1	38999275	38999846	572	185	7	55.65	16.51	0.4
chr1	39005128	39005625	498	249	8	86.3	33.47	0.21
chr1	39009858	39010340	483	241	8	84.51	31.89	0.21
chr1	39072217	39072735	519	359	9	76.18	26.41	0.23
chr1	39651631	39652367	737	146	9	72.46	22.22	0.25
chr1	39653294	39654059	766	199	9	66.62	19.92	0.3
chr1	39779692	39780288	597	363	8	50.34	12.84	0.49
chr1	40190618	40191231	614	367	13	86.06	16.51	0.21
chr1	40460315	40460830	516	366	8	55.35	11	0.41
chr1	40666262	40666831	570	290	16	151.78	30.58	0.34
chr1	40775076	40775716	641	240	15	103.4	21.16	0.21
chr1	40840250	40840529	280	140	8	134.46	18.6	0.28
chr1	40888330	40888822	493	246	11	108.85	31.85	0.21
chr1	40940198	40940927	730	290	9	74.41	23.11	0.26
chr1	41091768	41092258	491	245	7	69.23	25.68	0.27
chr1	41352202	41352699	498	249	7	57.87	18.05	0.38
chr1	41402372	41402874	503	249	19	221.36	54.02	0.57
chr1	41747389	41748351	963	251	37	373.1	82.53	1.67
chr1	41860948	41861448	501	252	7	65.73	19.81	0.3
chr1	41889941	41891858	1918	1097	36	101.41	7.54	0.23
chr1	42030970	42031471	502	237	7	72.14	24.15	0.25
chr1	42184212	42184688	477	238	9	76.09	21.22	0.23
chr1	42310857	42311358	502	248	10	95.47	25.61	0.21
chr1	42439925	42440422	498	249	7	50.73	14.38	0.47
chr1	42522290	42522897	608	241	12	114.05	33.62	0.23
chr1	42589660	42590171	512	141	7	72.31	20.63	0.25
chr1	42612579	42613078	500	260	9	89.75	26.41	0.22
chr1	42637905	42638390	486	243	8	77.55	26.41	0.23
chr1	42647261	42648054	794	273	11	70.47	18.57	0.26
chr1	43006094	43006582	489	244	9	88.94	29.13	0.22
chr1	43275540	43276286	747	249	11	54.85	9.59	0.41
chr1	43284615	43285102	488	244	8	79.82	28.1	0.24
chr1	43340100	43341016	917	667	14	78.15	18.16	0.24
chr1	43502480	43503125	646	247	13	94.25	16.51	0.21
chr1	43562543	43563062	520	270	9	56.86	10.5	0.4
chr1	43571389	43572037	649	142	9	79.13	23.11	0.23
chr1	43589024	43589504	481	240	10	98.05	30.01	0.22
chr1	44025055	44025929	875	190	11	56.08	9.9	0.4
chr1	44170219	44171110	892	243	12	93.9	33.62	0.21
chr1	44231181	44231673	493	246	14	156.27	46.22	0.3
chr1	44279313	44279814	502	254	22	231.27	43.5	0.43
chr1	44482813	44483313	501	254	8	73.47	29.28	0.25
chr1	44511954	44512469	516	268	17	172.07	37.73	0.37
chr1	44513439	44513941	503	246	7	50.86	12.45	0.47
chr1	44540557	44541053	497	248	7	69.96	26.26	0.25
chr1	44556359	44556882	524	248	16	136.29	25.95	0.29
chr1	44567574	44568518	945	668	13	68.26	16.51	0.29
chr1	44630142	44630683	542	244	7	56.83	16.24	0.4
chr1	44714136	44714619	484	242	12	101.89	23.97	0.23
chr1	44725128	44725847	720	473	9	61.71	16.51	0.33
chr1	44747341	44747831	491	245	11	115.34	36.31	0.23
chr1	44772862	44773345	484	242	7	72.02	27.96	0.25
chr1	44967186	44968533	1348	658	21	170.4	52.82	0.34
chr1	44977350	44977851	502	244	10	106.97	33.01	0.23
chr1	44985531	44986031	501	258	7	54.97	14.15	0.41
chr1	45256663	45257343	681	248	12	102.48	30.26	0.23
chr1	45278232	45278816	585	253	9	56.01	11.55	0.4
chr1	45281799	45282773	975	469	21	171.87	19.42	0.36
chr1	45437674	45438565	892	245	19	125.82	16.51	0.26
chr1	45561720	45562476	757	509	20	184.59	42.48	0.32
chr1	45645616	45646257	642	213	7	50.03	15.47	0.49
chr1	45791922	45792404	483	241	7	71.48	27.51	0.26
chr1	46051688	46052629	942	377	17	110.2	22.01	0.21
chr1	46060594	46061080	487	243	9	69.78	18.12	0.25
chr1	46205397	46205919	523	299	10	81.05	19.29	0.24
chr1	46556698	46557557	860	459	9	64.17	21.01	0.31
chr1	46612135	46612647	513	263	12	108.54	23.25	0.21
chr1	46645408	46645914	507	249	16	128.8	22.51	0.28
chr1	46933056	46933934	879	638	10	77.22	26.41	0.23
chr1	47005833	47006465	633	237	8	77.58	29.28	0.24
chr1	47047633	47048123	491	245	8	72.12	22.77	0.25
chr1	47112941	47113432	492	246	7	57.87	18.05	0.38
chr1	47166247	47167373	1127	419	22	217.48	80.52	0.54
chr1	47190990	47191491	502	246	11	106.13	27.51	0.22
chr1	47636490	47637152	663	201	7	56.75	16.51	0.4
chr1	47642167	47642666	500	247	9	95.96	30.71	0.21
chr1	47656859	47657360	502	348	8	85.65	28.89	0.21
chr1	47672140	47672893	754	249	13	92.23	24.76	0.21
chr1	47908060	47908582	523	246	13	153.56	41.83	0.35
chr1	47938184	47938674	491	245	7	50.29	14.18	0.49
chr1	48194319	48194874	556	240	8	52.8	12.85	0.44
chr1	48204343	48204837	495	247	7	54.59	16.27	0.41
chr1	48286218	48286710	493	246	8	85.8	33.01	0.21
chr1	48389347	48389846	500	257	10	113.16	37.65	0.21
chr1	48409203	48409689	487	243	10	113.16	41.83	0.21
chr1	48569116	48569720	605	364	13	97.88	20.17	0.21
chr1	48692378	48693491	1114	737	27	77.81	9.17	0.24
chr1	48894212	48894809	598	353	14	121.42	27.51	0.24
chr1	48967128	48967618	491	245	7	73.53	29.28	0.25
chr1	49012304	49012783	480	240	7	65.8	23.11	0.3
chr1	49037973	49038564	592	249	22	281.99	86.66	0.78
chr1	49293469	49293946	478	239	7	55.03	16.51	0.41
chr1	49302979	49303610	632	387	12	128.07	37.14	0.27
chr1	49573116	49573627	512	367	11	125.98	41.83	0.26
chr1	49609978	49610665	688	242	12	101.95	30.26	0.23
chr1	49733849	49734397	549	255	9	93.07	27.51	0.2
chr1	49930654	49931165	512	266	9	70.76	14.79	0.26
chr1	50038571	50039295	725	249	23	279	83.66	0.75
chr1	50089664	50089978	315	157	7	115.34	23.11	0.23
chr1	50200732	50201245	514	367	9	70.76	14.85	0.26
chr1	50213329	50214168	840	443	11	92.3	24.26	0.21
chr1	50434806	50435329	524	370	7	63.01	19.05	0.33
chr1	50466856	50467356	501	253	7	65.73	19.81	0.3
chr1	50484709	50485248	540	157	15	181.24	54.38	0.3
chr1	50488053	50488341	289	144	8	155.4	33.01	0.31
chr1	50545870	50546346	477	238	8	73.4	23.58	0.25
chr1	50575450	50576015	566	392	8	66.42	16.51	0.3
chr1	50581841	50582343	503	257	14	144.89	35.98	0.31
chr1	50640827	50641322	496	248	9	81.98	24.56	0.25
chr1	50657967	50658468	502	246	10	112.54	37.29	0.21
chr1	50896313	50896799	487	243	8	52.8	13.2	0.44
chr1	50926052	50926525	474	237	7	55.03	16.51	0.41
chr1	51157686	51158201	516	248	11	81.64	13.63	0.25
chr1	51285062	51285556	495	247	16	184.99	52.82	0.32
chr1	51529935	51530424	490	245	8	65.34	18.86	0.31
chr1	51540033	51540532	500	246	9	70.76	16.51	0.26
chr1	51557578	51558070	493	246	8	84.88	32.21	0.2
chr1	52024874	52025362	489	244	11	113.4	34.92	0.22
chr1	52367730	52368418	689	243	8	57.16	18.05	0.4
chr1	52454547	52455128	582	246	9	70.76	19.21	0.26
chr1	52564114	52564898	785	424	15	80.35	15.24	0.24
chr1	52685202	52685709	508	358	7	59.42	13.75	0.36
chr1	53111933	53112426	494	247	7	55.03	16.51	0.41
chr1	53180150	53180651	502	243	13	92.3	16.51	0.21
chr1	53425929	53427025	1097	412	16	63.65	9.43	0.31
chr1	53503348	53503881	534	242	10	78.46	16.51	0.24
chr1	53638844	53639581	738	297	18	177.71	39.74	0.29
chr1	53657622	53658887	1266	700	18	84.35	15.01	0.21
chr1	53813572	53814079	508	258	7	73.01	20.92	0.24
chr1	53821385	53821884	500	253	9	99.53	33.47	0.22
chr1	53889439	53889943	505	188	7	72.76	24.76	0.25
chr1	53896487	53897393	907	248	14	130.13	39.3	0.28
chr1	53960293	53960933	641	398	13	94.68	22.01	0.21
chr1	53980521	53981363	843	259	12	113.36	41.83	0.22
chr1	54243701	54244202	502	260	12	128.46	36.31	0.27
chr1	54337448	54337934	487	243	10	83.03	21.44	0.24
chr1	54603111	54603747	637	245	17	199.32	66.93	0.41
chr1	54884821	54885336	516	248	16	91.33	11.29	0.2
chr1	54925734	54926788	1055	598	25	262.5	74.67	0.64
chr1	54941643	54942341	699	239	14	93.62	19.78	0.21
chr1	55019735	55020507	773	249	11	68.91	17.48	0.27
chr1	55209670	55210161	492	246	7	59.93	19.26	0.34
chr1	55392267	55392987	721	183	12	121.71	33.47	0.24
chr1	55450659	55451277	619	378	13	102.63	24.52	0.22
chr1	55466648	55467278	631	249	8	70.54	24.07	0.26
chr1	55739017	55739508	492	246	9	84.39	26.06	0.21
chr1	55808243	55808905	663	240	8	75.88	29.28	0.23
chr1	55848817	55849214	398	199	9	81.4	14.78	0.24
chr1	56006045	56006550	506	247	8	59.93	19.49	0.34
chr1	56115111	56115634	524	258	23	274.19	60.54	0.71
chr1	56132342	56132943	602	226	9	74.82	22.01	0.26
chr1	56133963	56134468	506	259	15	184.71	57.77	0.32
chr1	56364574	56365197	624	207	10	103.05	37.65	0.21
chr1	56408557	56409519	963	367	9	72.8	16.73	0.24
chr1	56585501	56585988	488	244	7	59.93	19.26	0.34
chr1	56700504	56700994	491	245	10	111.71	40.52	0.21
chr1	56910890	56911399	510	248	13	101.52	18.16	0.24
chr1	57130302	57130827	526	243	9	96.86	33.01	0.21
chr1	57155139	57155955	817	243	11	51.16	11	0.46
chr1	57188644	57189238	595	240	10	81.35	22.1	0.24
chr1	57237053	57237535	483	241	7	73.08	28.89	0.25
chr1	57283627	57284407	781	519	12	117.43	41.83	0.24
chr1	57298207	57298704	498	249	12	140.79	49.52	0.3
chr1	57546180	57546453	274	137	8	171.18	33.47	0.35
chr1	57570827	57571425	599	240	8	79.61	29.28	0.24
chr1	57608054	57608555	502	249	8	60.59	14.5	0.34
chr1	57664088	57664586	499	249	10	111.41	40.26	0.21
chr1	57704282	57704768	487	243	11	106.33	30.26	0.23
chr1	57873213	57873767	555	247	12	98.14	22.7	0.22
chr1	57958742	57959465	724	592	8	60.59	14.94	0.34
chr1	57994085	57994584	500	248	11	115.34	33.01	0.23
chr1	58086452	58087188	737	435	10	59.7	14.67	0.35
chr1	58131185	58131776	592	350	8	80.05	29.28	0.24
chr1	58226061	58226568	508	246	16	160.03	33.01	0.32
chr1	58273618	58274124	507	258	8	85.79	29.28	0.21
chr1	58490494	58491033	540	301	7	71.01	25.1	0.26
chr1	58536807	58537308	502	255	8	60.59	14.5	0.34
chr1	58584675	58585149	475	237	7	71.4	27.44	0.26
chr1	58697935	58698421	487	243	7	50.86	14.44	0.47
chr1	58760326	58760815	490	245	7	73.53	29.28	0.25
chr1	58835810	58836317	508	242	7	61.63	17.68	0.33
chr1	58899036	58899595	560	380	16	192.84	53.64	0.37
chr1	59017672	59018433	762	256	12	88.65	14.15	0.22
chr1	59270686	59271250	565	271	8	81.77	25.1	0.25
chr1	59302765	59303266	502	261	9	62.02	13.26	0.33
chr1	59441125	59441911	787	538	12	104.46	33.01	0.22
chr1	59524444	59524942	499	249	8	60.59	16.51	0.34
chr1	59578832	59579354	523	277	25	305.09	63.31	0.97
chr1	59638279	59638886	608	368	7	50.86	15.05	0.47
chr1	59683538	59684058	521	339	10	74.41	16.51	0.26
chr1	59725789	59726349	561	243	11	121.41	41.83	0.24
chr1	59901021	59901683	663	416	9	78.27	26.41	0.24
chr1	60042106	60042614	509	248	12	139.81	45.39	0.29
chr1	60118012	60118662	651	217	7	55.49	15.57	0.4
chr1	60174730	60175400	671	223	7	56.37	19.81	0.4
chr1	60270530	60271026	497	248	8	75.41	24.91	0.24
chr1	60381672	60382473	802	240	10	81.24	29.71	0.24
chr1	60423120	60423601	482	241	10	71.64	16.51	0.26
chr1	60569392	60569885	494	247	7	73.53	29.28	0.25
chr1	60766742	60767238	497	248	7	50.67	14.36	0.48
chr1	60770430	60771481	1052	428	12	89.36	33.01	0.22
chr1	60780340	60780829	490	245	9	99.53	37.65	0.22
chr1	60910409	60910911	503	249	10	103.94	27.51	0.22
chr1	60937352	60937909	558	313	9	94.42	33.01	0.21
chr1	61037474	61038019	546	298	8	74.32	16.51	0.26
chr1	61144224	61144740	517	249	15	184.18	58.56	0.32
chr1	61201779	61202274	496	248	8	86.3	33.47	0.21
chr1	61213785	61214288	504	248	9	82.31	22.18	0.25
chr1	61281713	61282226	514	248	37	566.49	142.23	1.89
chr1	61323841	61324357	517	270	10	111.63	37.65	0.21
chr1	61325943	61326462	520	247	7	71.8	24.76	0.25
chr1	61364813	61365302	490	245	7	55.03	16.51	0.41
chr1	61436367	61436860	494	247	11	118.42	38.63	0.23
chr1	61591889	61592380	492	246	11	122.87	42.22	0.25
chr1	61599681	61600188	508	267	12	102.77	20.63	0.22
chr1	61627032	61627513	482	241	7	58.76	18.56	0.37
chr1	61662340	61662837	498	249	7	50.86	14.44	0.47
chr1	61785187	61785916	730	310	10	85.38	19.81	0.21
chr1	61798489	61798997	509	241	15	113.12	18.2	0.21
chr1	61818200	61818689	490	245	7	65.8	23.11	0.3
chr1	61856900	61857388	489	244	8	65.34	18.86	0.31
chr1	61904438	61904941	504	247	9	55.05	11.09	0.41
chr1	61906756	61907255	500	251	13	102.63	19.81	0.22
chr1	61972071	61972551	481	240	8	79.82	28.1	0.24
chr1	62081884	62082393	510	249	11	59.15	9.28	0.36
chr1	62175925	62176428	504	256	7	50.86	12.48	0.47
chr1	62490096	62490600	505	259	10	80.91	18.57	0.24
chr1	62514684	62515169	486	243	7	56.42	17.24	0.4
chr1	62560005	62560503	499	249	7	65.8	23.11	0.3
chr1	62571530	62572058	529	241	14	145.67	38.32	0.32
chr1	62602090	62602614	525	276	22	211.22	31.61	0.49
chr1	62744641	62745128	488	244	7	73.53	29.28	0.25
chr1	62875454	62875949	496	248	10	87.88	23.92	0.22
chr1	62926049	62926818	770	246	13	102.55	28.03	0.23
chr1	63019095	63019774	680	236	7	50.24	16.51	0.49
chr1	63156286	63156775	490	245	7	59.93	19.26	0.34
chr1	63327042	63327526	485	242	9	55.05	12.38	0.41
chr1	63474528	63475035	508	261	14	127.13	27.25	0.28
chr1	63800750	63801244	495	247	11	103.16	28.37	0.21
chr1	63816524	63817245	722	249	10	71.18	16.51	0.26
chr1	64099247	64099815	569	324	16	139.6	28.3	0.29
chr1	64147325	64148237	913	288	12	78.75	20.92	0.23
chr1	64311572	64312067	496	248	12	91.56	19.65	0.2
chr1	64326005	64326518	514	249	12	102.15	22.7	0.23
chr1	64342089	64342591	503	257	12	97.12	20.17	0.21
chr1	64537021	64537515	495	247	11	124.04	43.23	0.25
chr1	64628674	64629178	505	248	11	106.33	27.78	0.23
chr1	64931290	64932192	903	538	10	61.71	16.51	0.33
chr1	64951808	64952334	527	154	16	198.17	50.2	0.4
chr1	64996961	64997444	484	242	7	65.16	22.66	0.31
chr1	65008251	65008918	668	425	14	150.57	52.34	0.34
chr1	65071567	65072040	474	237	11	123.81	43.03	0.25
chr1	65326191	65326894	704	459	13	76.98	13.07	0.23
chr1	65352202	65352699	498	249	8	86.3	33.47	0.21
chr1	65368045	65368996	952	235	13	84.12	22.45	0.21
chr1	65447543	65448050	508	241	17	181.12	39.3	0.3
chr1	65504230	65504883	654	408	11	52.05	13.49	0.45
chr1	65631764	65632259	496	248	7	59.93	19.26	0.34
chr1	65718798	65719400	603	249	14	117.26	33.53	0.24
chr1	65937685	65938334	650	417	10	100.58	37.14	0.23
chr1	65969252	65969743	492	246	8	85.2	32.48	0.2
chr1	65976887	65977381	495	247	8	65.34	18.86	0.31
chr1	66031289	66031818	530	248	19	190.57	37.18	0.36
chr1	66033727	66034544	818	625	9	55.05	13.5	0.41
chr1	66130761	66131250	490	245	11	127.17	46.01	0.28
chr1	66159377	66159862	486	243	17	162.37	34.09	0.33
chr1	66257374	66257667	294	147	7	127.17	29.28	0.28
chr1	66281659	66282157	499	249	10	112.45	41.18	0.21
chr1	66507139	66507524	386	193	7	66.12	12.84	0.3
chr1	66617978	66618577	600	193	9	88.46	23.03	0.22
chr1	66840670	66841157	488	244	7	65.8	23.11	0.3
chr1	66908753	66909250	498	249	8	83.98	31.44	0.23
chr1	66919434	66920304	871	628	10	77.62	29.71	0.24
chr1	66984522	66985001	480	240	7	73.08	28.89	0.25
chr1	67043218	67043699	482	241	7	71.88	27.85	0.25
chr1	67242004	67242800	797	243	11	104.01	37.65	0.22
chr1	67277908	67278407	500	249	18	228.69	66.81	0.51
chr1	67282188	67282682	495	247	7	69.96	26.26	0.25
chr1	67487151	67488113	963	245	30	354.13	117.13	1.44
chr1	67507866	67508591	726	477	8	52.24	16.51	0.45
chr1	67571083	67571579	497	248	8	60.37	16.41	0.34
chr1	67699383	67699878	496	248	7	62.14	20.63	0.33
chr1	67781876	67782367	492	246	7	50.36	14.21	0.49
chr1	67837524	67838015	492	246	8	73.4	23.58	0.25
chr1	67856847	67857299	453	226	7	59.93	19.26	0.34
chr1	67868009	67868609	601	242	12	65.9	12.97	0.3
chr1	67874805	67875316	512	272	8	59.75	14.44	0.35
chr1	67985790	67986545	756	251	13	59.01	9.9	0.36
chr1	68022325	68022626	302	151	7	81.64	11.55	0.25
chr1	68043788	68044279	492	246	9	98.29	36.54	0.22
chr1	68100660	68101568	909	634	23	165.72	26.67	0.31
chr1	68128189	68128678	490	245	9	97.94	36.23	0.21
chr1	68160533	68161077	545	295	10	81.35	15.74	0.24
chr1	68216237	68217113	877	505	9	76.54	29.28	0.23
chr1	68235260	68235747	488	244	14	156.27	46.22	0.3
chr1	68252402	68252977	576	400	14	102.68	19.01	0.22
chr1	68427929	68428486	558	247	10	108.14	37.65	0.21
chr1	68572180	68572800	621	246	12	103.6	28.19	0.21
chr1	68702755	68703257	503	259	9	77.61	19.71	0.24
chr1	68740890	68741398	509	341	7	50.3	12.38	0.49
chr1	68918159	68918642	484	242	7	55.03	16.51	0.41
chr1	69484260	69484865	606	246	10	70.76	22.51	0.26
chr1	69552596	69553263	668	237	10	99.96	37.65	0.23
chr1	69575543	69576253	711	470	11	95.19	31.14	0.21
chr1	69840757	69841405	649	408	7	65.02	25.1	0.31
chr1	69983838	69984542	705	459	16	169.66	56.27	0.33
chr1	70032359	70032977	619	372	17	132.52	26.41	0.27
chr1	70054437	70055075	639	433	12	128.22	37.65	0.27
chr1	70244330	70244964	635	239	9	83.39	25.12	0.24
chr1	70285017	70285530	514	265	10	111.9	37.65	0.22
chr1	70544268	70544759	492	246	9	99.53	37.65	0.22
chr1	70601511	70602008	498	249	17	217.71	71.11	0.55
chr1	70673786	70674615	830	242	12	66.56	16.51	0.3
chr1	71455343	71456294	952	706	15	69.08	13.97	0.27
chr1	71486156	71486644	489	244	10	93.13	26.9	0.2
chr1	71557981	71558464	484	242	9	89.75	29.71	0.22
chr1	71582278	71582763	486	243	10	92.86	26.74	0.2
chr1	71590569	71591264	696	455	9	62.02	18.38	0.33
chr1	71626333	71627070	738	249	13	120.46	46.01	0.24
chr1	71699901	71700448	548	248	9	95.73	33.47	0.21
chr1	71939963	71940468	506	246	13	92.52	15.31	0.21
chr1	71989774	71990264	491	245	11	127.17	46.01	0.28
chr1	72053021	72053585	565	189	7	69.08	24.76	0.27
chr1	72062879	72063413	535	152	8	60.59	13.25	0.34
chr1	72140039	72140523	485	242	8	81.43	29.34	0.24
chr1	72156020	72156569	550	373	11	122.4	25.1	0.24
chr1	72169517	72170113	597	191	9	92.19	29.28	0.21
chr1	72212190	72212773	584	241	8	80.04	24.76	0.24
chr1	72229196	72229698	503	253	17	217.26	62.75	0.54
chr1	72311717	72312338	622	356	13	115.22	28.23	0.23
chr1	72352995	72354194	1200	694	11	84.22	33.47	0.21
chr1	72388809	72389316	508	141	10	101.64	29.71	0.24
chr1	72393401	72394394	994	517	13	84.45	14.15	0.21
chr1	72408331	72409169	839	420	10	79.26	23.11	0.23
chr1	72732185	72732676	492	246	8	77.55	26.41	0.23
chr1	72860641	72861129	489	244	15	186.43	62.75	0.34
chr1	72872391	72873195	805	565	11	103.52	41.83	0.21
chr1	72887186	72887666	481	240	9	53.59	11.91	0.42
chr1	73032702	73033200	499	249	13	155.29	53.54	0.31
chr1	73101585	73102081	497	248	9	98.71	36.92	0.21
chr1	73157712	73158631	920	311	14	98.5	25.94	0.21
chr1	73203156	73203643	488	244	11	127.17	46.01	0.28
chr1	73220904	73221567	664	412	16	181.65	58.56	0.3
chr1	73260886	73261503	618	290	12	116.58	37.65	0.24
chr1	73361117	73362076	960	468	15	142.9	46.01	0.3
chr1	73562143	73562990	848	290	16	164.31	58.56	0.34
chr1	73713567	73714044	478	239	9	82.31	24.76	0.25
chr1	73814640	73815517	878	610	29	348.82	86.66	1.36
chr1	73910119	73910850	732	299	9	83.85	29.28	0.24
chr1	74292121	74292612	492	246	7	72.55	28.42	0.25
chr1	74421511	74422005	495	247	10	80.9	20.43	0.24
chr1	74464907	74465426	520	275	10	111.37	37.65	0.21
chr1	74483199	74483690	492	246	7	73.53	29.28	0.25
chr1	74500036	74500578	543	295	9	96.11	33.47	0.21
chr1	74762968	74763467	500	252	13	155.4	49.52	0.31
chr1	74883135	74883658	524	327	10	94.13	20.18	0.21
chr1	75112343	75112848	506	240	7	73.14	25.1	0.25
chr1	75168389	75168877	489	244	7	73.08	28.89	0.25
chr1	75181537	75182130	594	351	8	79.92	29.28	0.24
chr1	75303207	75303707	501	247	12	128.57	36.31	0.27
chr1	75340300	75340783	484	242	11	105.51	29.76	0.22
chr1	75367064	75367662	599	241	8	54.27	12.38	0.41
chr1	75457226	75457856	631	432	7	56.47	18.69	0.4
chr1	75589161	75589582	422	211	7	86.3	29.28	0.21
chr1	75589840	75590342	503	244	10	112.89	37.65	0.21
chr1	75813139	75813626	488	244	9	82.31	24.76	0.25
chr1	75834101	75834594	494	247	7	72.27	28.18	0.25
chr1	75936844	75937346	503	249	7	73.08	24.91	0.25
chr1	75956865	75957665	801	543	12	94.02	27.51	0.21
chr1	76075595	76076094	500	248	8	86.3	29.28	0.21
chr1	76080864	76081382	519	276	9	84.92	33.47	0.2
chr1	76361797	76362301	505	255	11	126.49	33.34	0.27
chr1	76513802	76514297	496	248	7	69.96	26.26	0.25
chr1	76567685	76568186	502	249	12	141.31	41.83	0.3
chr1	76792740	76793247	508	262	7	65.28	19.81	0.31
chr1	76800894	76801376	483	241	10	76.2	18.34	0.23
chr1	76861038	76861676	639	244	9	79.76	26.41	0.24
chr1	76871061	76871550	490	245	9	81.49	24.26	0.24
chr1	76875874	76876356	483	241	7	73.53	29.28	0.25
chr1	76959923	76960785	863	336	13	100.67	27.51	0.23
chr1	77056631	77057137	507	246	13	102.63	20.08	0.22
chr1	77074056	77074566	511	269	10	112.17	33.47	0.22
chr1	77133308	77133803	496	248	8	60.3	16.37	0.34
chr1	77177059	77177558	500	247	10	112.54	37.14	0.21
chr1	77247261	77247547	287	143	9	185.51	37.14	0.33
chr1	77289066	77289545	480	240	8	65.34	18.86	0.31
chr1	77299495	77299967	473	236	10	78.91	19.52	0.23
chr1	77337529	77338065	537	248	12	82.65	14.77	0.24
chr1	77480497	77481004	508	249	12	139.92	45.39	0.29
chr1	77658707	77659200	494	247	7	65.8	23.11	0.3
chr1	77814193	77814464	272	136	8	155.03	25.89	0.3
chr1	77821217	77821818	602	353	8	79.43	29.28	0.23
chr1	77823442	77823940	499	249	8	86.3	33.47	0.21
chr1	77838230	77838700	471	235	7	73.53	29.28	0.25
chr1	77909127	77909623	497	248	7	73.08	28.89	0.25
chr1	77942470	77942955	486	243	9	97.94	36.23	0.21
chr1	78155704	78156497	794	449	9	62.62	18.64	0.33
chr1	78393042	78393551	510	247	13	125.97	27.93	0.26
chr1	78594198	78594862	665	247	38	308.31	36.92	1
chr1	78607813	78608631	819	252	11	102.68	33.47	0.22
chr1	78716506	78717003	498	249	11	92.11	22.6	0.21
chr1	78893694	78894340	647	407	8	76.78	29.28	0.23
chr1	78937281	78937772	492	246	8	77.55	26.41	0.23
chr1	78984029	78984535	507	259	12	96.71	20.17	0.21
chr1	79487283	79487792	510	248	11	85.7	18.34	0.21
chr1	79503754	79504258	505	238	8	85.43	28.89	0.21
chr1	79524074	79524593	520	277	8	84.85	29.28	0.2
chr1	79558683	79559167	485	242	9	97.7	36.02	0.21
chr1	79785065	79785569	505	236	12	118.34	30.26	0.23
chr1	79835536	79836016	481	240	8	59.22	15.88	0.36
chr1	79850343	79850823	481	240	10	92.39	26.46	0.21
chr1	79939592	79940142	551	308	10	108.72	37.65	0.21
chr1	80201170	80201651	482	241	12	97.44	22.01	0.21
chr1	80498479	80499280	802	503	9	80.14	25.1	0.24
chr1	80528872	80529423	552	247	9	85.7	26.41	0.21
chr1	80578864	80579370	507	149	7	50.43	12.38	0.49
chr1	80611534	80612072	539	241	9	67.8	16.51	0.29
chr1	80704023	80704500	478	239	7	58.49	18.41	0.38
chr1	80720974	80721459	486	243	10	110.3	39.3	0.21
chr1	80728159	80728664	506	260	8	73.14	29.28	0.25
chr1	80841342	80841848	507	258	16	151.78	31.38	0.34
chr1	80953576	80954057	482	241	7	50.86	14.44	0.47
chr1	81174288	81174786	499	249	7	73.02	28.83	0.25
chr1	81277485	81277975	491	245	10	80.55	20.26	0.24
chr1	81353974	81354478	505	249	11	126.68	41.83	0.27
chr1	81524496	81524990	495	247	16	200.25	65.36	0.42
chr1	81586197	81586681	485	242	7	72.08	28.02	0.25
chr1	81750504	81751131	628	385	14	95.81	20.17	0.21
chr1	81970652	81970923	272	136	7	141.53	29.28	0.31
chr1	82071956	82072702	747	241	13	80.63	18.16	0.24
chr1	82333521	82334014	494	247	8	85.35	32.62	0.21
chr1	82357424	82357909	486	243	8	86.3	33.47	0.21
chr1	82471996	82472755	760	246	11	101	37.51	0.23
chr1	82543299	82543795	497	248	11	126.19	45.12	0.26
chr1	82546134	82547055	922	632	11	96.89	37.65	0.21
chr1	82591507	82591988	482	241	8	86.3	33.47	0.21
chr1	82653945	82654440	496	248	10	63.55	13.64	0.31
chr1	82669676	82670297	622	373	10	103.2	37.65	0.21
chr1	82767950	82768653	704	270	12	92.72	21.22	0.2
chr1	82840868	82841623	756	259	9	82.54	29.28	0.24
chr1	82896518	82896794	277	138	7	110.65	16.51	0.21
chr1	82910555	82911038	484	242	7	59.93	19.26	0.34
chr1	83306266	83307023	758	246	12	119.03	41.83	0.23
chr1	83312104	83312806	703	455	11	110.19	41.83	0.21
chr1	83397048	83397898	851	388	16	163.1	57.77	0.33
chr1	83407348	83407856	509	248	12	118.87	25.2	0.23
chr1	83532804	83533300	497	248	10	94.13	27.51	0.21
chr1	83743696	83744462	767	247	13	115.22	37.98	0.23
chr1	83984583	83985072	490	245	8	77.55	26.41	0.23
chr1	83998776	83999280	505	256	11	120.1	36.68	0.24
chr1	84096864	84097355	492	246	9	98.29	36.54	0.22
chr1	84107537	84108020	484	242	8	86.3	33.47	0.21
chr1	84206307	84206798	492	246	8	86.3	33.47	0.21
chr1	84282635	84283116	482	241	9	99.53	37.65	0.22
chr1	84315411	84316027	617	461	7	66.66	25.1	0.3
chr1	84441488	84441998	511	241	10	112.17	29.28	0.22
chr1	84470527	84471008	482	241	8	86.3	33.47	0.21
chr1	84499999	84500799	801	537	13	115.22	36.36	0.23
chr1	84698168	84698795	628	245	7	50.51	17.94	0.48
chr1	84748927	84749432	506	263	12	118.87	27.84	0.23
chr1	84767777	84768497	721	450	8	72.32	24.76	0.25
chr1	84876886	84877393	508	263	15	185.36	54.38	0.33
chr1	85094044	85094538	495	247	7	65.8	23.11	0.3
chr1	85165171	85165710	540	298	10	90.68	24.76	0.22
chr1	85234224	85234815	592	372	14	142.1	34.26	0.3
chr1	85353604	85354137	534	239	8	75.14	23.11	0.25
chr1	85436950	85437726	777	258	15	124.81	28.22	0.25
chr1	85507400	85507694	295	147	7	81.64	11.55	0.25
chr1	85807838	85808322	485	242	12	117.24	32.02	0.24
chr1	86045926	86046500	575	239	14	144.89	34.8	0.31
chr1	86061132	86061793	662	227	8	50.83	14.44	0.47
chr1	86063030	86063555	526	280	14	162.56	42.22	0.33
chr1	86167400	86167881	482	241	9	99.53	37.65	0.22
chr1	86379750	86380394	645	260	16	136.29	29.81	0.29
chr1	86528805	86529304	500	256	7	59.93	16.51	0.34
chr1	86702198	86702701	504	249	8	60.3	14.44	0.34
chr1	86724739	86725233	495	247	7	73.53	29.28	0.25
chr1	86831850	86832377	528	265	16	139.81	23.84	0.29
chr1	87051133	87051687	555	307	8	67.12	16.51	0.29
chr1	87146799	87147392	594	367	9	75.36	19.26	0.24
chr1	87276205	87276712	508	258	8	60.03	14.44	0.35
chr1	87331674	87332174	501	256	9	88.85	25.89	0.22
chr1	87349799	87350286	488	244	7	66.45	23.58	0.3
chr1	87550291	87550780	490	245	7	73.53	29.28	0.25
chr1	87822675	87823163	489	244	7	65.8	23.11	0.3
chr1	87860354	87860850	497	248	7	73.53	29.28	0.25
chr1	88033842	88034327	486	243	7	59.02	18.72	0.36
chr1	88208394	88208904	511	267	7	72.37	24.76	0.25
chr1	88243837	88244647	811	258	13	128	41.83	0.27
chr1	88297923	88298641	719	477	8	70.89	23.74	0.26
chr1	88342215	88342701	487	243	7	72.22	28.13	0.25
chr1	88343505	88343996	492	246	14	169.3	56.85	0.33
chr1	88350998	88351475	478	239	7	50.86	14.44	0.47
chr1	88476200	88476773	574	433	7	61.35	16.51	0.33
chr1	88543801	88544289	489	244	7	65.8	23.11	0.3
chr1	88656187	88656686	500	244	7	65.8	19.81	0.3
chr1	88657447	88658280	834	585	13	115.22	41.3	0.23
chr1	88785503	88785978	476	238	7	65.8	23.11	0.3
chr1	88859672	88860300	629	228	7	54.37	24.76	0.41
chr1	88862838	88863327	490	245	8	70.89	22.01	0.26
chr1	89101671	89102432	762	472	12	104.1	25.39	0.22
chr1	89358228	89358880	653	246	12	126.31	41.26	0.27
chr1	89529653	89530183	531	378	14	167.38	37.65	0.32
chr1	89797262	89797766	505	245	10	67.14	13.5	0.29
chr1	89873982	89874507	526	247	10	105.87	33.76	0.22
chr1	89967809	89968598	790	542	16	136.29	36.51	0.29
chr1	89999848	90000329	482	241	8	79.82	28.1	0.24
chr1	90088087	90088975	889	635	13	83.27	22.7	0.24
chr1	90092302	90092958	657	246	8	75.72	28.89	0.23
chr1	90124409	90124898	490	245	9	98.12	36.4	0.22
chr1	90172855	90173467	613	367	15	113.12	21.92	0.21
chr1	90241353	90242138	786	241	9	57.26	18.34	0.4
chr1	90254907	90255392	486	243	8	65.34	18.86	0.31
chr1	90374358	90374843	486	243	10	113.16	41.83	0.21
chr1	90511585	90511864	280	140	8	113.58	13.2	0.22
chr1	90624693	90625195	503	258	7	73.34	25.1	0.25
chr1	90671702	90672517	816	573	11	91.35	29.71	0.2
chr1	90757904	90758417	514	243	11	125.79	41.83	0.26
chr1	90829434	90830096	663	144	8	75.88	29.28	0.23
chr1	90844382	90845028	647	204	8	52.8	12.82	0.44
chr1	90854545	90855064	520	243	9	97.9	33.47	0.21
chr1	90907856	90908602	747	157	7	57.02	22.51	0.4
chr1	90941448	90941942	495	247	7	59.93	19.26	0.34
chr1	91234823	91235310	488	244	7	50.1	14.1	0.49
chr1	91289395	91289886	492	246	7	73.08	28.89	0.25
chr1	91478474	91479068	595	445	14	103.18	21.46	0.21
chr1	91536747	91537244	498	249	8	75.41	24.91	0.24
chr1	91540383	91541104	722	478	11	91.78	29.47	0.2
chr1	91633826	91634613	788	241	11	103.9	28.89	0.22
chr1	91852582	91853353	772	387	21	82.45	10.56	0.25
chr1	91918237	91918743	507	257	7	71.82	24.15	0.25
chr1	91940204	91940689	486	243	12	117.35	32.09	0.24
chr1	91963008	91963514	507	265	7	72.63	24.76	0.25
chr1	92013214	92013680	467	233	9	99.53	37.65	0.22
chr1	92034928	92035409	482	241	11	126.49	45.39	0.27
chr1	92040347	92040853	507	258	11	126.48	41.83	0.27
chr1	92067412	92067961	550	254	22	192.78	27.23	0.37
chr1	92071011	92071520	510	236	10	75.34	16.51	0.24
chr1	92133788	92134933	1146	464	19	180.44	29.28	0.3
chr1	92194362	92194972	611	252	22	239.64	41.26	0.48
chr1	92246151	92246716	566	172	7	51.15	14.15	0.46
chr1	92265583	92266139	557	242	16	164.4	30.26	0.34
chr1	92460749	92461376	628	248	13	102.36	20.63	0.23
chr1	92495797	92496279	483	241	8	75.41	24.91	0.24
chr1	92584220	92584703	484	242	7	62.72	21.01	0.33
chr1	92610136	92610804	669	246	7	50.86	13.8	0.47
chr1	92677765	92678291	527	277	10	84.91	16.51	0.2
chr1	92774867	92775408	542	241	22	212.33	34.85	0.49
chr1	92881473	92882426	954	273	12	64.92	16.51	0.31
chr1	92962369	92963096	728	484	13	102.63	24.03	0.22
chr1	92967811	92968653	843	414	11	53.55	7.5	0.42
chr1	92972431	92972936	506	248	12	110.02	25.94	0.22
chr1	93051940	93052429	490	245	7	50.23	14.15	0.49
chr1	93209724	93210429	706	247	12	94.84	22.17	0.21
chr1	93281360	93281903	544	249	8	52.8	10.78	0.44
chr1	93503185	93503682	498	249	10	60.54	12.7	0.34
chr1	93595790	93596816	1027	725	12	90.6	33.01	0.22
chr1	93784579	93785189	611	246	13	120.19	30.26	0.24
chr1	93972381	93972920	540	165	15	175.46	42.22	0.38
chr1	94150634	94151357	724	489	7	55.26	17.19	0.41
chr1	94233592	94234073	482	241	9	80.82	23.87	0.24
chr1	94234690	94235191	502	252	11	126.97	41.83	0.27
chr1	94334364	94335233	870	497	9	70.74	21.53	0.26
chr1	94515049	94515890	842	349	11	67.78	16.51	0.29
chr1	94556902	94557416	515	265	8	70.89	19.83	0.26
chr1	94631814	94632615	802	492	8	52.99	13.31	0.44
chr1	94718732	94719454	723	477	17	151.46	40.01	0.34
chr1	94810284	94810876	593	389	17	148.03	29.36	0.33
chr1	94861136	94861621	486	243	12	118.87	33.01	0.23
chr1	94903430	94904557	1128	506	15	68.93	12	0.27
chr1	95148418	95148928	511	270	7	65.09	19.81	0.31
chr1	95178865	95179360	496	248	10	102.36	33.01	0.23
chr1	95216739	95217894	1156	246	14	63.39	7.95	0.31
chr1	95241227	95241786	560	167	14	128.37	25.94	0.27
chr1	95245160	95245650	491	245	8	86.3	33.47	0.21
chr1	95416092	95416367	276	138	7	118.87	19.26	0.23
chr1	95419054	95419968	915	674	13	69.93	18.16	0.25
chr1	95491801	95492430	630	249	16	185.4	62.75	0.33
chr1	95525184	95525942	759	510	11	58.14	13.5	0.38
chr1	95684184	95684807	624	424	7	50.86	15.45	0.47
chr1	95722305	95723002	698	526	10	94.11	30.71	0.21
chr1	95745485	95745757	273	136	7	141.53	29.28	0.31
chr1	95889191	95889889	699	239	7	62.62	20.92	0.33
chr1	95945602	95946302	701	460	8	73.84	29.28	0.26
chr1	96079330	96079818	489	244	8	77.55	26.41	0.23
chr1	96082070	96082620	551	305	17	210.32	62.75	0.48
chr1	96118218	96118718	501	157	12	140.68	45.39	0.3
chr1	96139082	96139575	494	247	7	50.48	14.27	0.48
chr1	96150649	96151242	594	352	12	132.17	41.83	0.29
chr1	96153315	96153796	482	241	9	99.53	37.65	0.22
chr1	96255554	96256056	503	255	18	199.68	44.02	0.41
chr1	96418747	96419255	509	264	12	91.97	15.12	0.2
chr1	96817898	96818379	482	241	10	110.86	39.78	0.21
chr1	96820195	96820682	488	244	8	86.3	33.47	0.21
chr1	96858568	96859053	486	243	9	58.35	13.5	0.38
chr1	96929384	96929890	507	246	15	157.4	38.51	0.31
chr1	97033838	97034323	486	243	7	63.91	21.8	0.31
chr1	97274097	97274621	525	278	10	104.93	33.01	0.22
chr1	97409308	97409799	492	246	13	144.71	44.7	0.31
chr1	97417510	97418019	510	245	8	85.57	29.28	0.21
chr1	97501023	97501503	481	240	8	86.3	33.47	0.21
chr1	97513200	97513916	717	248	7	61.81	25.1	0.33
chr1	97617769	97618256	488	244	9	80.98	23.96	0.24
chr1	97623794	97624302	509	146	11	95.87	22.61	0.21
chr1	97688728	97689254	527	245	13	153.11	46.01	0.35
chr1	97757880	97758536	657	414	7	57.68	20.21	0.39
chr1	97774662	97775154	493	246	8	86.3	33.47	0.21
chr1	97800452	97801384	933	428	9	66.31	24.07	0.3
chr1	97960081	97960572	492	246	14	143.89	37.9	0.31
chr1	97991219	97991798	580	335	21	197.19	38.29	0.39
chr1	98202163	98202653	491	245	7	72.49	28.37	0.25
chr1	98217629	98218114	486	243	8	65.34	18.86	0.31
chr1	98438469	98438975	507	262	10	112.53	33.47	0.21
chr1	98534573	98535070	498	249	7	73.53	29.28	0.25
chr1	98646002	98646491	490	245	11	98.78	25.94	0.21
chr1	98831403	98831899	497	248	8	60.59	16.51	0.34
chr1	98848855	98849352	498	249	14	171.18	58.56	0.35
chr1	98894403	98895290	888	449	18	186.77	66.02	0.35
chr1	98907491	98907976	486	243	8	85.8	33.01	0.21
chr1	99048077	99048552	476	238	7	69.96	26.26	0.25
chr1	99066443	99066936	494	247	17	199.73	56.12	0.41
chr1	99099503	99100109	607	193	7	50.86	15.03	0.47
chr1	99143177	99143816	640	395	13	88.99	14.86	0.22
chr1	99213967	99214507	541	244	10	90.6	24.76	0.22
chr1	99302403	99302893	491	245	12	117.9	32.42	0.23
chr1	99307444	99308525	1082	396	11	77.93	29.71	0.24
chr1	99321979	99322288	310	155	11	199.73	36.31	0.41
chr1	99391769	99392282	514	244	9	98.38	33.47	0.22
chr1	99493073	99493571	499	249	12	138.13	47.16	0.3
chr1	99641076	99641577	502	240	13	155.97	50.2	0.29
chr1	99676758	99677249	492	246	12	110.65	28.3	0.21
chr1	99691583	99692678	1096	669	13	97.52	26.41	0.21
chr1	99735224	99735837	614	367	10	94.13	30.4	0.21
chr1	99737235	99738114	880	248	9	76.41	33.47	0.23
chr1	99873866	99874349	484	242	8	86.3	33.47	0.21
chr1	99965660	99966171	512	261	11	105.16	24.76	0.22
chr1	100146365	100146942	578	431	7	68.78	25.1	0.27
chr1	100186160	100186744	585	252	10	97.1	27.51	0.21
chr1	100279137	100279684	548	255	7	52.16	11.79	0.46
chr1	100299196	100299937	742	502	11	73.1	18.37	0.25
chr1	100448716	100449275	560	236	8	66.8	11	0.3
chr1	100651974	100652639	666	421	12	91.97	24.18	0.2
chr1	100657086	100657580	495	247	9	66.12	16.51	0.3
chr1	100793061	100793554	494	247	8	70.89	22.01	0.26
chr1	100924202	100924911	710	464	8	73.38	29.28	0.25
chr1	100958165	100958680	516	278	12	126.97	36.31	0.27
chr1	100966106	100966794	689	294	10	73.2	16.51	0.25
chr1	101089266	101089770	505	249	12	118.87	30.56	0.23
chr1	101093076	101093576	501	241	9	99.45	33.47	0.22
chr1	101192372	101192866	495	247	10	80.9	20.43	0.24
chr1	101266064	101266773	710	460	13	134.91	49.52	0.28
chr1	101394199	101394900	702	463	7	59.93	23.17	0.34
chr1	101487154	101487621	468	234	7	55.03	16.51	0.41
chr1	101595213	101595703	491	245	12	125.53	37.37	0.26
chr1	101689012	101689327	316	158	12	187.93	28.3	0.36
chr1	101986976	101987511	536	239	7	57.71	16.51	0.38
chr1	102041836	102042312	477	238	7	73.53	29.28	0.25
chr1	102090140	102090629	490	245	11	106.33	30.26	0.23
chr1	102291457	102291962	506	248	9	82.31	22.27	0.25
chr1	102360738	102361358	621	237	10	103.27	37.65	0.21
chr1	102504790	102505275	486	243	8	65.34	18.86	0.31
chr1	102813735	102814214	480	240	7	55.03	16.51	0.41
chr1	102841178	102841744	567	232	10	88.51	24.76	0.22
chr1	102941097	102941598	502	246	8	86.16	25.1	0.21
chr1	102977646	102978565	920	672	14	102.68	32.9	0.22
chr1	103183757	103184492	736	493	8	72.07	29.28	0.25
chr1	103408758	103409259	502	149	11	126.49	41.43	0.27
chr1	103548329	103549064	736	474	16	123.82	26.32	0.25
chr1	103639884	103640591	708	247	7	61.77	20.63	0.33
chr1	103650217	103650706	490	245	8	85.05	32.35	0.2
chr1	103738473	103739131	659	441	7	64.08	20.63	0.31
chr1	103772598	103773158	561	223	9	94.2	33.01	0.21
chr1	103814106	103814819	714	476	10	96.96	37.65	0.21
chr1	103829396	103829894	499	249	9	99.53	37.65	0.22
chr1	103969128	103969631	504	248	14	170.68	54.38	0.35
chr1	104010357	104010868	512	245	8	70.03	16.51	0.25
chr1	104067493	104067979	487	243	10	113.16	41.83	0.21
chr1	104099545	104100051	507	244	9	65.58	14.67	0.31
chr1	104202577	104203055	479	239	7	58.56	18.45	0.37
chr1	104234155	104234633	479	239	8	86.3	33.47	0.21
chr1	104249140	104250162	1023	613	14	109.86	28.57	0.22
chr1	104281192	104282006	815	566	11	63.91	14.67	0.31
chr1	104296719	104297198	480	240	7	58.62	18.49	0.37
chr1	104482688	104483180	493	246	17	215.6	69.17	0.52
chr1	104487354	104487827	474	237	7	73.53	29.28	0.25
chr1	104591574	104591848	275	137	7	141.53	29.28	0.31
chr1	104658112	104658599	488	244	12	74.92	14.15	0.26
chr1	104705756	104706175	420	210	7	85.8	28.89	0.21
chr1	104779892	104780615	724	475	10	71.64	19.12	0.26
chr1	104802205	104802691	487	243	9	81.24	24.12	0.24
chr1	104813608	104814151	544	302	7	50.86	13.47	0.47
chr1	104815890	104816491	602	243	9	91.85	33.47	0.2
chr1	104819850	104820571	722	259	8	70.89	23.83	0.26
chr1	104984281	104984977	697	387	7	51.88	20.92	0.45
chr1	105060168	105060550	383	191	7	98.96	28.89	0.21
chr1	105089776	105090269	494	247	8	85.8	33.01	0.21
chr1	105176714	105177201	488	244	7	73.53	29.28	0.25
chr1	105188198	105188883	686	245	10	67.66	18.57	0.29
chr1	105397277	105398201	925	249	17	164.48	53.44	0.34
chr1	105425883	105426487	605	331	12	127.8	31.44	0.29
chr1	105582242	105582768	527	281	11	119.09	37.51	0.23
chr1	105692762	105693271	510	247	8	70.17	19.26	0.25
chr1	105798699	105799657	959	393	11	61.9	16.51	0.33
chr1	105890373	105890870	498	249	12	141.53	50.2	0.31
chr1	105912273	105912770	498	249	8	86.3	33.47	0.21
chr1	106008980	106009556	577	196	11	108.25	33.01	0.21
chr1	106288106	106288612	507	269	7	73.08	25.1	0.25
chr1	106307523	106308044	522	247	13	153.67	50.2	0.35
chr1	106532835	106533319	485	242	7	73.53	29.28	0.25
chr1	106544637	106545262	626	444	9	80.59	16.51	0.24
chr1	106563617	106564151	535	286	13	76.98	11.04	0.23
chr1	106573996	106574487	492	246	7	73.08	28.89	0.25
chr1	106719993	106720477	485	242	7	73.53	29.28	0.25
chr1	106813171	106814070	900	253	15	147.15	46.01	0.32
chr1	106818123	106818614	492	246	7	65.8	23.11	0.3
chr1	107052322	107052809	488	244	8	85.8	33.01	0.21
chr1	107254228	107254865	638	390	9	88.9	28.89	0.22
chr1	107514039	107514552	514	270	8	60.59	14.85	0.34
chr1	107523853	107524351	499	249	7	73.53	29.28	0.25
chr1	107585700	107586209	510	239	8	70.17	16.51	0.25
chr1	107769600	107770568	969	693	10	83.33	29.28	0.24
chr1	107822276	107822913	638	398	7	52.23	16.51	0.46
chr1	107839384	107840113	730	342	8	72.37	25.1	0.25
chr1	107842246	107842732	487	243	10	102.36	33.01	0.23
chr1	107876260	107876924	665	133	8	75.77	29.28	0.23
chr1	108431283	108432018	736	595	8	63.54	19.81	0.31
chr1	108451208	108451719	512	246	14	169.68	54.38	0.33
chr1	108558115	108558826	712	237	9	75.41	26.41	0.24
chr1	108577279	108578109	831	412	21	197.44	44.02	0.39
chr1	108617999	108618717	719	246	17	137.82	33.01	0.3
chr1	108907324	108907828	505	330	10	81.35	18.75	0.24
chr1	108995345	108996133	789	266	10	74	22.01	0.26
chr1	109065754	109066194	441	220	12	156.21	50.2	0.29
chr1	109258716	109259201	486	243	7	73.08	28.89	0.25
chr1	109739851	109740575	725	582	8	52.7	19.05	0.44
chr1	109844631	109845029	399	199	11	115.22	22.7	0.23
chr1	109933155	109933647	493	246	10	101.46	32.36	0.23
chr1	110004857	110005313	457	228	10	87.24	23.58	0.22
chr1	110043444	110043933	490	245	7	65.8	23.11	0.3
chr1	110098344	110098880	537	246	8	68.31	16.51	0.28
chr1	110199168	110199446	279	139	8	171.18	33.47	0.35
chr1	110301550	110302027	478	239	9	89.75	29.71	0.22
chr1	110327538	110328313	776	369	17	184.44	58.56	0.32
chr1	110442557	110443043	487	243	7	50.86	14.44	0.47
chr1	110453126	110453618	493	246	10	111.89	40.69	0.22
chr1	110633285	110634191	907	449	10	51.24	11	0.46
chr1	110823918	110824442	525	276	9	90.29	28.1	0.22
chr1	110908494	110909074	581	246	16	133.22	22.01	0.28
chr1	110980990	110981666	677	140	8	75.12	29.28	0.25
chr1	111011943	111012802	860	446	8	65.96	24.76	0.3
chr1	111051975	111052457	483	241	7	50.86	14.44	0.47
chr1	111052552	111053037	486	243	9	82.31	24.76	0.25
chr1	111062089	111062589	501	253	8	73.47	29.28	0.25
chr1	111118953	111119840	888	642	18	145.95	36.64	0.32
chr1	111135411	111135905	495	247	10	102.36	33.01	0.23
chr1	111932364	111932916	553	405	7	56.72	16.51	0.4
chr1	111999699	112000181	483	241	9	98.96	37.14	0.21
chr1	112049404	112049893	490	245	7	73.08	28.89	0.25
chr1	112152929	112153436	508	247	9	95.31	30.71	0.21
chr1	112264165	112264671	507	350	7	69.51	18.76	0.27
chr1	112269011	112269583	573	327	8	70.89	18.92	0.26
chr1	112290217	112290698	482	241	8	65.34	18.86	0.31
chr1	112351937	112352535	599	357	9	91.49	33.01	0.2
chr1	112389739	112390216	478	239	8	56.45	14.67	0.4
chr1	112434353	112434927	575	261	21	231.09	52.27	0.43
chr1	112507835	112508341	507	264	8	60.59	14.64	0.34
chr1	112522612	112523092	481	240	11	115.34	36.31	0.23
chr1	112564119	112564924	806	249	13	88.58	24.76	0.22
chr1	112828659	112829141	483	241	9	66.12	16.51	0.3
chr1	112834660	112835248	589	403	12	119.86	36.31	0.24
chr1	112968332	112968853	522	289	8	51.32	11.55	0.46
chr1	113025583	113026082	500	249	10	81.35	18.57	0.24
chr1	113071551	113072037	487	243	7	73.08	28.89	0.25
chr1	113248828	113249364	537	159	13	131.73	29.55	0.29
chr1	113337669	113338473	805	561	14	140.5	37.14	0.29
chr1	113440285	113440763	479	239	7	63.91	21.8	0.31
chr1	113666066	113666611	546	306	7	52.27	14.15	0.45
chr1	113899482	113900483	1002	714	21	197.01	62.72	0.39
chr1	114015068	114015608	541	297	9	67.65	16.51	0.29
chr1	114240556	114241491	936	700	9	70.76	23.17	0.26
chr1	114264654	114265231	578	382	8	75.29	25.12	0.25
chr1	114385881	114386364	484	242	7	57.38	17.78	0.39
chr1	114462315	114463037	723	245	10	65.43	16.51	0.31
chr1	114715218	114715723	506	241	12	132.54	39.47	0.27
chr1	114747541	114748016	476	238	8	65.34	18.86	0.31
chr1	114767621	114768241	621	422	7	66.45	20.92	0.3
chr1	114769960	114770437	478	239	7	55.03	16.51	0.41
chr1	115119308	115119842	535	241	9	73.38	18.86	0.25
chr1	115451890	115452369	480	240	7	58.62	18.49	0.37
chr1	115480184	115480936	753	435	9	73.17	19.81	0.25
chr1	115679516	115680006	491	245	8	85.12	32.42	0.2
chr1	115709052	115709539	488	244	14	171.18	58.56	0.35
chr1	115766841	115767331	491	245	7	59.35	18.91	0.35
chr1	115786426	115786920	495	247	7	65.8	23.11	0.3
chr1	115793589	115794307	719	319	7	61.72	16.73	0.33
chr1	115893750	115894231	482	241	7	55.03	16.51	0.41
chr1	115909987	115910470	484	242	10	102.36	33.01	0.23
chr1	115997121	115997605	485	242	9	96.94	35.37	0.21
chr1	116072098	116072578	481	240	7	59.93	19.26	0.34
chr1	116082272	116082757	486	243	8	51.83	12.83	0.45
chr1	116183683	116184412	730	483	8	60.59	12.05	0.34
chr1	116222381	116222870	490	245	11	121.72	41.26	0.24
chr1	116248528	116249051	524	240	7	71.99	20.92	0.25
chr1	116311135	116311627	493	246	9	99.53	37.65	0.22
chr1	116386334	116386820	487	243	7	72.22	28.13	0.25
chr1	116531505	116532057	553	243	8	52.96	12.84	0.44
chr1	116535815	116536316	502	253	22	298.1	86.66	0.9
chr1	116575944	116576457	514	299	10	111.27	33.01	0.21
chr1	116621418	116621929	512	264	11	124.06	40.26	0.25
chr1	116643678	116644379	702	246	8	58.77	19.26	0.37
chr1	116667262	116667762	501	246	16	185.38	61.9	0.33
chr1	116693654	116694157	504	249	10	102	29.71	0.23
chr1	116716936	116717425	490	245	7	71.48	27.51	0.26
chr1	116787149	116787890	742	500	10	51.25	10.5	0.46
chr1	116906673	116907639	967	243	12	69.98	22.7	0.25
chr1	116975322	116975808	487	243	10	94.13	27.51	0.21
chr1	117229989	117230478	490	245	8	69.7	21.3	0.25
chr1	117373101	117373884	784	241	13	129.96	46.01	0.28
chr1	117497848	117498342	495	247	7	71.48	27.51	0.26
chr1	117499498	117500523	1026	301	14	113.58	40.64	0.22
chr1	117628644	117629127	484	242	7	64.53	22.22	0.31
chr1	117841509	117842112	604	362	7	67.35	25.1	0.29
chr1	117960086	117960825	740	241	7	59.93	24.43	0.34
chr1	117988209	117988730	522	276	7	59.93	17.23	0.34
chr1	118117728	118118238	511	246	10	105.16	32.29	0.22
chr1	118120262	118120758	497	248	9	99.53	37.65	0.22
chr1	118164728	118165222	495	247	9	61.63	14.71	0.33
chr1	118170236	118170724	489	244	9	76.09	21.22	0.23
chr1	118256598	118257264	667	467	10	100.03	29.28	0.23
chr1	118551639	118552138	500	252	7	65.8	19.81	0.3
chr1	118554139	118554627	489	244	12	128.68	39.61	0.27
chr1	118627932	118628408	477	238	7	73.53	29.28	0.25
chr1	118664546	118665024	479	239	12	128.68	39.61	0.27
chr1	118677771	118678287	517	268	13	115.22	23.47	0.23
chr1	118679187	118679687	501	248	11	127.07	41.83	0.27
chr1	118760321	118760805	485	242	7	72.08	28.02	0.25
chr1	118830382	118830871	490	245	14	140.88	36.11	0.3
chr1	118903940	118904435	496	248	8	86.3	33.47	0.21
chr1	118929551	118930405	855	614	10	88.88	25.1	0.22
chr1	119224608	119225101	494	247	11	127.17	46.01	0.28
chr1	119262310	119262811	502	248	11	106.13	27.51	0.22
chr1	119428035	119428584	550	310	8	77.11	25.12	0.23
chr1	119450934	119451997	1064	455	22	226.63	71.11	0.6
chr1	119469257	119469748	492	246	8	52.25	12.99	0.45
chr1	119544379	119544895	517	284	7	71.99	24.76	0.25
chr1	119547103	119547707	605	355	31	432.7	125.49	1.12
chr1	119611227	119611716	490	245	8	85.8	33.01	0.21
chr1	119621346	119621852	507	216	7	73.08	25.1	0.25
chr1	119742677	119743359	683	252	8	59.73	13.75	0.35
chr1	119895940	119896864	925	678	19	109.69	23.6	0.22
chr1	120175763	120176585	823	442	8	57.4	25.1	0.39
chr1	120268547	120269075	529	273	13	152.89	46.01	0.35
chr1	120374610	120375089	480	240	7	67.81	24.58	0.29
chr1	120415581	120416076	496	248	7	68.51	25.12	0.27
chr1	120500224	120500739	516	242	12	90.35	16.51	0.22
chr1	120593601	120594123	523	281	11	96.59	21.22	0.21
chr1	121135277	121136047	771	412	8	55.49	16.51	0.4
chr1	121200089	121200585	497	248	9	54.82	12.31	0.41
chr1	121297213	121297712	500	244	9	76.09	18.86	0.23
chr1	121388750	121392107	3358	2892	76	56.73	4.67	0.4
chr1	121392409	121401872	9464	5050	204	136.96	6.27	0.29
chr1	121416733	121420130	3398	3114	75	64.87	5.41	0.3
chr1	121420154	121424135	3982	1530	79	69.33	5.31	0.27
chr1	121426060	121435602	9543	4764	198	54.89	4.26	0.41
chr1	121440977	121447310	6334	4936	119	59.21	5.05	0.36
chr1	121449305	121453926	4622	2257	98	85.48	6.1	0.21
chr1	121458604	121461447	2844	415	69	71.48	6.27	0.26
chr1	121461473	121464995	3523	1284	74	50.26	6.8	0.49
chr1	142624693	142625561	869	372	10	53.41	9.27	0.43
chr1	142691689	142692314	626	335	7	50.33	10.16	0.49
chr1	142847425	142848719	1295	829	16	83.23	11.52	0.24
chr1	142883601	142884444	844	227	9	55.63	11.79	0.4
chr1	143186790	143187271	482	241	8	65.34	18.86	0.31
chr1	143273482	143274849	1368	643	24	56.65	12.54	0.4
chr1	143278416	143284354	5939	4916	186	182.03	6.29	0.31
chr1	143486542	143487221	680	424	12	76.36	13.2	0.23
chr1	143519085	143520220	1136	414	14	57.45	17.63	0.39
chr1	143650081	143650599	519	239	10	65.99	13.5	0.3
chr1	144014273	144014792	520	276	17	134.77	21.46	0.28
chr1	144158397	144159223	827	249	16	136.82	27.51	0.29
chr1	144159586	144160499	914	603	12	66.99	14.67	0.29
chr1	144161307	144162524	1218	474	23	158.19	33.01	0.31
chr1	144164342	144165255	914	413	17	136.61	23.21	0.29
chr1	144166014	144166844	831	539	23	165.72	27.43	0.31
chr1	144167699	144168567	869	414	10	63.31	11.79	0.31
chr1	144169132	144170142	1011	504	10	56.45	13.95	0.4
chr1	144170801	144171731	931	465	22	161.81	31.18	0.33
chr1	144173714	144175215	1502	759	32	187.41	33.01	0.35
chr1	144177019	144178257	1239	624	17	72.61	15.13	0.25
chr1	144180088	144181554	1467	756	24	150.27	28.89	0.34
chr1	144183411	144184336	926	598	10	60.66	16.51	0.33
chr1	144184866	144186351	1486	743	25	158.6	28.89	0.32
chr1	144191117	144192413	1297	744	16	80.29	14.67	0.24
chr1	144194374	144195574	1201	735	28	228.38	40.09	0.51
chr1	144199237	144201238	2002	650	32	211.09	37.92	0.48
chr1	144202326	144203789	1464	748	30	174.13	31.36	0.37
chr1	144205671	144206710	1040	565	12	76.65	15.24	0.23
chr1	144207581	144208268	688	248	16	138.88	33.01	0.3
chr1	144210283	144211736	1454	727	21	147.74	44.02	0.33
chr1	144212028	144212698	671	388	11	73.1	14.77	0.25
chr1	144213468	144214884	1417	728	17	110.01	30.26	0.22
chr1	144216509	144217994	1486	871	28	188.28	30.95	0.36
chr1	144218394	144219252	859	615	12	82.54	18.86	0.24
chr1	144221630	144222869	1240	515	24	195.43	55.02	0.38
chr1	144223161	144223930	770	548	9	81.79	25.1	0.25
chr1	144823354	144823853	500	252	13	92.52	16.51	0.21
chr1	144825806	144827423	1618	903	23	72.53	10.32	0.25
chr1	144830276	144830783	508	260	18	198.89	44.02	0.4
chr1	144833694	144834167	474	237	8	50.97	12.52	0.46
chr1	144991164	144991660	497	248	12	71.51	13.2	0.26
chr1	145055094	145055595	502	245	14	55.3	7.69	0.41
chr1	145084267	145084739	473	236	9	58.35	13.5	0.38
chr1	145227309	145227817	509	246	12	117.91	30.26	0.23
chr1	145312442	145313613	1172	654	13	86.65	17.37	0.22
chr1	145314223	145315257	1035	461	19	122.45	22.01	0.24
chr1	145317804	145318926	1123	507	11	71.76	18.01	0.25
chr1	145318957	145320147	1191	458	23	184.72	31.95	0.32
chr1	145324589	145325237	649	173	7	50.67	13.31	0.48
chr1	145328342	145329534	1193	519	16	101.74	25.94	0.24
chr1	145333126	145334150	1025	567	12	73.69	11.79	0.26
chr1	145336913	145337704	792	217	9	63.99	16.51	0.31
chr1	145337832	145339007	1176	459	21	156.63	29.56	0.31
chr1	145342579	145343731	1153	447	19	86.78	17.78	0.22
chr1	145347090	145348318	1229	651	17	109.18	25.94	0.21
chr1	145352205	145352915	711	256	9	57.07	14.44	0.4
chr1	145355499	145357799	2301	1699	28	160.78	20.01	0.33
chr1	145363000	145363706	707	470	9	69.78	22.77	0.25
chr1	145370193	145371139	947	241	13	97.4	34.15	0.21
chr1	145373570	145373857	288	144	11	213.17	29.76	0.5
chr1	145427719	145428514	796	244	13	71.75	13.38	0.25
chr1	145521238	145522096	859	244	9	57.2	20.01	0.4
chr1	145531783	145532310	528	281	14	135.61	32.51	0.29
chr1	145787076	145787459	384	192	8	87.24	18.86	0.22
chr1	146031702	146032673	972	724	14	104.37	35.76	0.22
chr1	146035579	146036480	902	660	8	56.37	19.81	0.4
chr1	146038686	146039621	936	690	10	54.72	18.57	0.4
chr1	146216448	146217814	1367	710	18	110.99	28.3	0.21
chr1	146222741	146223943	1203	709	16	123.65	29.71	0.25
chr1	146226452	146227070	619	333	9	81.04	23.11	0.24
chr1	146229485	146230283	799	245	10	61.24	12.38	0.33
chr1	146232190	146233119	930	690	11	80.56	27.01	0.24
chr1	146419471	146420371	901	346	10	79.79	28.71	0.24
chr1	146422173	146423312	1140	913	18	158.01	29.34	0.31
chr1	146425499	146426158	660	412	10	69.31	14.44	0.27
chr1	146426945	146428418	1474	770	21	112.24	20.17	0.22
chr1	146428503	146429230	728	512	7	54.44	13.47	0.41
chr1	146430321	146431012	692	466	8	67.21	17.19	0.29
chr1	146431992	146432724	733	499	10	63.89	16.13	0.31
chr1	146436743	146437607	865	658	17	134.11	30.65	0.28
chr1	146438079	146438760	682	410	11	91.2	22.01	0.2
chr1	146444849	146445789	941	243	12	71.32	20.63	0.26
chr1	146449217	146450468	1252	546	16	98.58	25.94	0.21
chr1	146453759	146455778	2020	759	28	141.15	22.01	0.3
chr1	146458828	146459705	878	517	9	74	19.65	0.26
chr1	146463375	146464298	924	676	15	107.38	30.26	0.22
chr1	146467617	146468108	492	246	8	60.02	16.24	0.35
chr1	146470713	146471497	785	545	10	61.98	18.57	0.33
chr1	146538817	146539886	1070	453	11	57.04	10.32	0.4
chr1	146567837	146568642	806	259	15	106.34	30.65	0.23
chr1	146706514	146707008	495	247	8	86.3	33.47	0.21
chr1	146956535	146956820	286	143	11	244.64	43.23	0.51
chr1	146967955	146968485	531	282	8	81.76	27.51	0.25
chr1	147012727	147013229	503	249	15	186.03	58.56	0.34
chr1	147442315	147442800	486	243	11	92.3	22.7	0.21
chr1	147570427	147571042	616	376	11	71.88	16.51	0.26
chr1	147573483	147574438	956	714	16	130.36	51.58	0.28
chr1	147577608	147578671	1064	414	17	159.88	45.39	0.32
chr1	147580463	147581408	946	698	12	65.33	14.67	0.31
chr1	147604268	147604775	508	139	7	73.01	20.92	0.24
chr1	147751955	147752446	492	246	8	65.34	18.86	0.31
chr1	147785726	147786237	512	244	7	59.93	16.9	0.34
chr1	147837582	147838059	478	239	10	67.57	15.01	0.29
chr1	147998143	147998728	586	224	7	59.93	19.34	0.34
chr1	148002557	148003057	501	248	17	195.17	49.83	0.38
chr1	148006367	148007129	763	469	11	66.9	12.84	0.29
chr1	148007739	148008860	1122	577	13	74.31	15.41	0.26
chr1	148014254	148015065	812	358	10	68.03	17.24	0.29
chr1	148015321	148016246	926	677	12	86.56	24.76	0.22
chr1	148249640	148250376	737	492	9	66.81	22.01	0.3
chr1	148253202	148254207	1006	742	26	224.84	42.44	0.59
chr1	148255334	148256150	817	368	10	72.49	13.75	0.25
chr1	148257966	148259360	1395	739	24	168.25	42.44	0.32
chr1	148261422	148262471	1050	459	12	65.98	16.51	0.3
chr1	148262798	148264214	1417	692	25	151.54	31.18	0.34
chr1	148264604	148265533	930	538	14	83.32	14.67	0.24
chr1	148267783	148268986	1204	246	23	204.64	52.82	0.46
chr1	148269352	148270274	923	651	11	85.44	19.81	0.21
chr1	148271143	148271797	655	228	7	50.86	13.51	0.47
chr1	148272289	148273653	1365	731	25	180.91	37.73	0.3
chr1	148274148	148275153	1006	495	11	81.35	16.51	0.24
chr1	148277523	148278037	515	243	14	133.52	30.65	0.28
chr1	148280535	148281493	959	435	25	139.59	22.01	0.29
chr1	148283553	148284686	1134	601	28	205.78	40.35	0.46
chr1	148286638	148288108	1471	714	27	183.58	40.09	0.31
chr1	148288489	148289559	1071	474	13	73.36	14.44	0.25
chr1	148290462	148291116	655	137	7	60.49	14.67	0.34
chr1	148291516	148292871	1356	617	25	230.46	52.52	0.53
chr1	148293493	148294329	837	321	9	68.97	19.81	0.27
chr1	148296178	148297648	1471	732	22	111.95	28.06	0.22
chr1	148298179	148299099	921	398	12	72.38	14.44	0.25
chr1	148299607	148300452	846	500	12	76.59	20.63	0.23
chr1	148301231	148302179	949	418	19	121.01	23.11	0.24
chr1	148302938	148303859	922	407	11	75.35	15.97	0.24
chr1	148304558	148305036	479	239	7	61.01	19.92	0.33
chr1	148305816	148307075	1260	603	27	245.27	60.31	0.52
chr1	148307708	148308616	909	431	9	73.57	24.15	0.26
chr1	148309332	148310190	859	417	10	53.43	11	0.43
chr1	148310590	148311944	1355	606	27	241.43	52.82	0.49
chr1	148312170	148313395	1226	667	17	134.68	23.58	0.28
chr1	148315279	148316483	1205	678	24	198.32	52.27	0.4
chr1	148320475	148321455	981	247	16	121.82	26.2	0.24
chr1	148325024	148325778	755	456	26	274.02	60.52	0.71
chr1	148326764	148327677	914	368	14	108.03	27.51	0.21
chr1	148327916	148328863	948	616	17	138.64	35.76	0.3
chr1	148589212	148589868	657	245	8	61.1	19.26	0.33
chr1	148591815	148593281	1467	737	22	112.18	21.46	0.22
chr1	148596132	148596631	500	244	7	54.15	13.75	0.42
chr1	148751165	148751916	752	333	9	54.95	14.44	0.41
chr1	148753872	148755325	1454	935	20	134.98	24	0.28
chr1	148857775	148858554	780	348	8	52.86	12.9	0.45
chr1	149214000	149214680	681	248	11	81.64	17.98	0.25
chr1	149809377	149809999	623	181	10	67.35	14.15	0.29
chr1	149826520	149827584	1065	456	14	69.85	11.55	0.25
chr1	149887218	149887707	490	245	7	73.53	29.28	0.25
chr1	149957944	149958441	498	249	9	88.14	28.57	0.22
chr1	149981647	149981919	273	136	8	171.18	33.47	0.35
chr1	150265269	150265770	502	248	16	145.66	28.46	0.32
chr1	150527962	150528449	488	244	9	76.09	21.22	0.23
chr1	150698693	150699192	500	256	8	68	17.78	0.29
chr1	150700434	150700913	480	240	8	59.15	15.85	0.36
chr1	150738503	150739487	985	610	11	60.7	12.38	0.33
chr1	150779324	150779822	499	249	8	82.26	30.01	0.25
chr1	151000011	151000657	647	418	10	65.15	16.51	0.31
chr1	151301391	151301882	492	246	10	89.19	24.64	0.22
chr1	151321742	151322515	774	267	9	60.04	16.99	0.35
chr1	151533219	151534206	988	249	22	155.29	32.62	0.31
chr1	151571326	151572203	878	549	18	149.79	33.01	0.33
chr1	151797497	151797990	494	247	7	65.8	23.11	0.3
chr1	151802867	151803368	502	249	8	75.96	22.22	0.23
chr1	151808969	151809496	528	281	18	177.41	32.68	0.34
chr1	151851137	151851616	480	240	8	75.41	24.91	0.24
chr1	151913524	151914146	623	366	19	133.39	19.05	0.28
chr1	151951352	151951852	501	150	7	59.93	16.54	0.34
chr1	152115786	152116296	511	239	11	115.27	33.69	0.23
chr1	152337296	152337775	480	240	11	124.44	43.58	0.25
chr1	152390478	152391035	558	302	12	135.56	37.65	0.29
chr1	152436082	152436629	548	236	17	167.59	35.37	0.32
chr1	152437039	152437697	659	419	7	50.86	13.6	0.47
chr1	152485056	152485741	686	247	11	111.4	41.83	0.21
chr1	152616264	152616793	530	247	21	277.55	75.3	0.74
chr1	152619304	152620022	719	238	7	61.72	25.1	0.33
chr1	152653400	152654323	924	495	16	109.8	22.7	0.22
chr1	152682238	152682758	521	283	9	97.82	25.1	0.21
chr1	152702346	152702847	502	243	8	83.84	27.51	0.24
chr1	152779288	152780142	855	283	23	204.96	47.04	0.46
chr1	152854910	152855518	609	241	9	54.49	11.55	0.41
chr1	152905780	152906279	500	257	9	82.31	22.01	0.25
chr1	152907238	152908076	839	246	13	105.12	34.75	0.22
chr1	152916550	152917389	840	593	26	210.85	36.4	0.48
chr1	152943556	152944328	773	524	15	127.13	41.47	0.28
chr1	152976155	152977369	1215	595	17	100.75	24.76	0.23
chr1	153045954	153046431	478	239	8	69.26	21.04	0.27
chr1	153068909	153069390	482	241	11	124.65	43.76	0.25
chr1	153169383	153169878	496	248	9	99.53	37.65	0.22
chr1	153227786	153228593	808	233	9	70.37	26.41	0.25
chr1	153297258	153297998	741	496	12	107.64	36.31	0.22
chr1	153361852	153362342	491	245	14	168.76	56.36	0.32
chr1	153387379	153387898	520	286	7	59.93	17.17	0.34
chr1	153584159	153584812	654	249	9	71.52	22.01	0.26
chr1	153588974	153589486	513	268	10	81.35	19.05	0.24
chr1	153643722	153644013	292	146	7	80.7	11.33	0.24
chr1	153662334	153662645	312	156	13	245.3	42.92	0.52
chr1	153716194	153716779	586	345	14	155.78	49.9	0.28
chr1	153742307	153742810	504	256	9	99.2	33.47	0.22
chr1	153800565	153801194	630	385	11	75.73	16.51	0.23
chr1	153893832	153894322	491	245	8	74.06	24.01	0.26
chr1	153917803	153918288	486	243	12	136.85	46.06	0.29
chr1	153954546	153955045	500	247	12	117.11	29.28	0.24
chr1	154281738	154282286	549	165	10	72.15	12.84	0.25
chr1	154327224	154327976	753	491	11	73.1	16.57	0.25
chr1	154371123	154371621	499	249	12	110.65	28.3	0.21
chr1	154397980	154398891	912	511	18	81.15	14.44	0.24
chr1	154579974	154580603	630	244	14	148.41	44.02	0.33
chr1	154612811	154613301	491	245	10	100.58	31.74	0.23
chr1	154630061	154630574	514	266	9	88.62	26.41	0.22
chr1	154686455	154687349	895	639	55	201.28	10.16	0.43
chr1	154844529	154845128	600	202	9	55.05	11.55	0.41
chr1	155048467	155048966	500	257	22	298.49	86.66	0.91
chr1	155065760	155066260	501	255	11	104.62	26.62	0.22
chr1	155115366	155115863	498	249	10	91.24	25.79	0.2
chr1	155460176	155460673	498	249	14	97.96	17.78	0.21
chr1	155914796	155915348	553	367	10	76.94	16.51	0.23
chr1	155969459	155970427	969	608	20	96.79	18.71	0.21
chr1	156067497	156067992	496	248	7	57.38	17.78	0.39
chr1	156109729	156110226	498	249	9	81.64	24.35	0.25
chr1	156148695	156149404	710	246	9	58.58	15.01	0.37
chr1	156180617	156181166	550	311	7	51.6	13.95	0.46
chr1	156395746	156396222	477	238	7	58.42	18.37	0.38
chr1	156502706	156502978	273	136	7	128.68	23.11	0.27
chr1	156516501	156517480	980	669	19	111.23	22.51	0.21
chr1	156548020	156548554	535	243	18	154.76	28.06	0.3
chr1	156647266	156648038	773	526	9	53.91	16.51	0.42
chr1	156791016	156791503	488	244	8	76.82	25.89	0.23
chr1	156825427	156825969	543	299	10	68.11	14.86	0.29
chr1	156826724	156827215	492	246	9	95.96	34.55	0.21
chr1	156891291	156891789	499	249	9	89.75	29.71	0.22
chr1	156982823	156983096	274	137	7	129.77	23.58	0.28
chr1	157107085	157107579	495	247	15	157.66	40.85	0.31
chr1	157232815	157233721	907	633	10	85.65	28.89	0.21
chr1	157348154	157348879	726	596	7	53.89	13.2	0.42
chr1	157962509	157963001	493	246	7	59.48	18.99	0.36
chr1	157979888	157980565	678	246	15	95.1	16.79	0.21
chr1	158224332	158224851	520	272	9	82.31	22.89	0.25
chr1	158286261	158286770	510	282	7	62.08	18.01	0.32
chr1	158301767	158302032	266	133	7	155.4	28.89	0.31
chr1	158508748	158509281	534	299	8	83.86	29.28	0.23
chr1	158718514	158719003	490	245	8	85.05	32.35	0.2
chr1	158757177	158757691	515	249	8	70.89	19.83	0.26
chr1	158770724	158771477	754	245	8	70.7	24.76	0.26
chr1	158842847	158843674	828	582	11	102.14	41.83	0.23
chr1	158849412	158849893	482	241	7	73.08	28.89	0.25
chr1	158893865	158894386	522	249	16	148.77	28.89	0.33
chr1	158943070	158943337	268	134	8	144.89	22.01	0.31
chr1	159089359	159089840	482	241	8	84.43	31.82	0.21
chr1	159100359	159100870	512	262	8	84.92	24.76	0.2
chr1	159151610	159152105	496	248	7	65.8	23.11	0.3
chr1	159170048	159170568	521	276	9	62.02	12.04	0.33
chr1	159182576	159183077	502	253	7	67.68	21.07	0.29
chr1	159602860	159603508	649	244	9	71.83	22.01	0.25
chr1	159615219	159615726	508	259	7	50.86	12.58	0.47
chr1	159620374	159621208	835	244	11	101.73	41.83	0.24
chr1	159683814	159684303	490	245	11	116.35	37.05	0.24
chr1	159790420	159790919	500	240	12	140.79	45.39	0.3
chr1	159821728	159822235	508	248	11	73.1	13.97	0.25
chr1	159826325	159826809	485	242	9	99.53	37.65	0.22
chr1	159896640	159897152	513	377	7	72.69	16.73	0.25
chr1	159912299	159912783	485	242	10	113.16	41.83	0.21
chr1	160008952	160009426	475	237	8	86.3	33.47	0.21
chr1	160072278	160072752	475	237	9	89.75	29.71	0.22
chr1	160073458	160073939	482	241	9	93.18	32.29	0.2
chr1	160082507	160083026	520	147	9	85.76	21.8	0.21
chr1	160086734	160087000	267	133	8	162.89	29.34	0.33
chr1	160103695	160104308	614	244	16	110.01	19.26	0.22
chr1	160179076	160179561	486	243	10	87.24	23.58	0.22
chr1	160345027	160345546	520	274	10	85.51	18.86	0.21
chr1	160380237	160380720	484	242	9	99.53	37.65	0.22
chr1	160539075	160539585	511	248	16	190.97	47.68	0.37
chr1	160558546	160559041	496	248	7	73.08	28.89	0.25
chr1	160595380	160595863	484	242	11	127.17	46.01	0.28
chr1	160741374	160741883	510	144	14	169.07	45.39	0.33
chr1	160775299	160775801	503	246	11	106.33	27.67	0.23
chr1	160802509	160802997	489	244	14	171.18	58.56	0.35
chr1	160857741	160858338	598	244	8	54.32	14.44	0.41
chr1	160965305	160965787	483	241	7	56.89	17.51	0.4
chr1	160998447	160999164	718	243	9	54.41	15.53	0.41
chr1	161064085	161064689	605	239	11	97	24.76	0.21
chr1	161067242	161067789	548	241	14	129.7	30.65	0.28
chr1	161165492	161165979	488	244	8	85.8	33.01	0.21
chr1	161185907	161186426	520	276	8	70.7	17.08	0.26
chr1	161192456	161193113	658	217	7	51.79	16.79	0.45
chr1	161203404	161204077	674	449	16	123.82	25.96	0.25
chr1	161261337	161262322	986	459	20	112.86	17.88	0.21
chr1	161413696	161414530	835	592	16	90.06	20.67	0.22
chr1	161421078	161421908	831	591	17	148.03	43.89	0.33
chr1	161428483	161429341	859	597	22	123.35	20.91	0.25
chr1	161435736	161436699	964	722	19	70.16	13.4	0.25
chr1	161450939	161451762	824	568	13	76.98	18.7	0.23
chr1	161539524	161540258	735	485	12	62.66	10.78	0.33
chr1	161621534	161622108	575	315	12	75.63	13.75	0.23
chr1	161659113	161659663	551	245	7	50.86	13.64	0.47
chr1	161710980	161711469	490	245	8	85.05	32.35	0.2
chr1	161743980	161744465	486	243	7	72.15	28.08	0.25
chr1	161760501	161761144	644	399	27	226.39	30.26	0.6
chr1	161787080	161787559	480	240	10	94.13	27.51	0.21
chr1	162029177	162029486	310	155	7	126.49	28.89	0.27
chr1	162221173	162221664	492	246	10	113.16	41.83	0.21
chr1	162248250	162248729	480	240	9	98.96	37.14	0.21
chr1	162413139	162413904	766	523	11	105.29	41.26	0.22
chr1	162600759	162601243	485	242	8	69.79	21.35	0.25
chr1	162643142	162643692	551	398	8	77.85	25.68	0.24
chr1	162814677	162815165	489	244	9	96.94	35.37	0.21
chr1	162893199	162893685	487	243	10	113.16	41.83	0.21
chr1	162948711	162949200	490	245	7	59.93	19.26	0.34
chr1	162981253	162981842	590	344	9	81.4	25.39	0.24
chr1	163052633	163053302	670	240	8	60.41	19.26	0.34
chr1	163173870	163174628	759	256	11	81.64	22.55	0.25
chr1	163228194	163228690	497	248	9	88.14	28.57	0.22
chr1	163296472	163297171	700	231	8	73.9	20.92	0.26
chr1	163377822	163378610	789	329	13	115.22	32.56	0.23
chr1	163406164	163407133	970	292	14	129.84	50.2	0.28
chr1	163434170	163434659	490	245	7	73.53	29.28	0.25
chr1	163494678	163494943	266	133	9	201.95	37.65	0.44
chr1	163871846	163872111	266	133	7	155.4	28.89	0.31
chr1	163957768	163958414	647	406	7	59.93	21.36	0.34
chr1	163987224	163987708	485	242	8	86.3	33.47	0.21
chr1	164325041	164325629	589	246	11	84.45	20.63	0.21
chr1	164495429	164495910	482	241	11	98.78	25.94	0.21
chr1	164534435	164534916	482	241	9	97.44	35.8	0.21
chr1	164620937	164621428	492	246	9	91.43	30.95	0.2
chr1	164676409	164676892	484	242	8	86.3	33.47	0.21
chr1	164708753	164709254	502	248	8	85.8	29	0.21
chr1	164719158	164719649	492	246	7	50.36	14.21	0.49
chr1	164742247	164742738	492	246	11	127.17	46.01	0.28
chr1	164755699	164756184	486	243	11	127.17	46.01	0.28
chr1	165100437	165100911	475	237	8	60.59	16.51	0.34
chr1	165148547	165149030	484	242	9	99.53	37.65	0.22
chr1	165190919	165191658	740	263	15	144.45	39.61	0.31
chr1	165204418	165204899	482	241	11	127.17	46.01	0.28
chr1	165244849	165245340	492	246	11	126.49	45.39	0.27
chr1	165250756	165251239	484	242	8	69.71	21.3	0.25
chr1	165307104	165307374	271	135	7	128.68	23.11	0.27
chr1	165350332	165350821	490	245	7	50.23	14.15	0.49
chr1	165437155	165437640	486	243	8	83.98	31.44	0.23
chr1	165576686	165577189	504	246	7	59.93	16.64	0.34
chr1	165586023	165586837	815	571	9	62.88	22.01	0.33
chr1	165849158	165850084	927	675	12	95.9	33.01	0.21
chr1	165882642	165883122	481	240	7	55.03	16.51	0.41
chr1	165889835	165890721	887	641	13	90.64	23.58	0.22
chr1	166053217	166053707	491	245	8	70.89	22.01	0.26
chr1	166063014	166063513	500	240	8	70.89	19.26	0.26
chr1	166502622	166503255	634	249	9	52.97	13.2	0.44
chr1	166514961	166515462	502	249	8	86.16	29.28	0.21
chr1	166580798	166581521	724	475	12	121.49	37.65	0.24
chr1	166639223	166639899	677	242	7	61.64	23.58	0.33
chr1	166719738	166720667	930	686	14	127.13	49.89	0.28
chr1	166976571	166977046	476	238	8	86.3	33.47	0.21
chr1	167056871	167057394	524	284	7	70.74	24.15	0.26
chr1	167127458	167128081	624	248	11	108.5	35.88	0.21
chr1	167132161	167132648	488	244	8	60.59	16.51	0.34
chr1	167382163	167382653	491	245	15	124.81	24.76	0.25
chr1	167590014	167590706	693	245	9	58.05	14.44	0.38
chr1	167626897	167627467	571	132	7	67.15	19.65	0.29
chr1	167651675	167652178	504	249	7	50.61	12.38	0.48
chr1	167954228	167954715	488	244	10	98.87	30.57	0.21
chr1	168010904	168011398	495	247	7	73.08	28.89	0.25
chr1	168092545	168093047	503	253	7	65.6	19.81	0.3
chr1	168189371	168189872	502	244	9	82.14	22.01	0.25
chr1	168262294	168262797	504	247	7	57.12	15.24	0.4
chr1	168367974	168368473	500	252	7	55.03	14.15	0.41
chr1	168526846	168527542	697	499	13	102.63	18.41	0.22
chr1	168669904	168670397	494	247	10	102.36	33.01	0.23
chr1	168756585	168757084	500	357	7	59.93	16.51	0.34
chr1	168760527	168761051	525	247	10	100.15	29.71	0.23
chr1	168820710	168821193	484	242	9	99.53	37.65	0.22
chr1	168861291	168861898	608	243	10	57.48	12.9	0.39
chr1	168911749	168912269	521	277	12	116.67	30.26	0.24
chr1	168922029	168922534	506	260	10	81.35	18.79	0.24
chr1	168934537	168935053	517	269	10	79.88	18.57	0.24
chr1	168939406	168939893	488	244	8	86.3	33.47	0.21
chr1	168941706	168942196	491	245	8	85.8	33.01	0.21
chr1	169042675	169043164	490	245	12	139.44	48.31	0.31
chr1	169440224	169441161	938	499	10	60.12	18.86	0.35
chr1	169572326	169572810	485	242	8	86.3	33.47	0.21
chr1	169589800	169590915	1116	406	19	83.81	12.97	0.24
chr1	169621407	169621795	389	194	8	71.64	13.2	0.26
chr1	169691048	169691528	481	240	10	81.35	20.63	0.24
chr1	169909822	169910329	508	262	9	98.87	33.47	0.21
chr1	170183702	170184233	532	248	12	100.35	22.7	0.23
chr1	170232022	170232598	577	331	10	104.87	36.23	0.22
chr1	170316736	170317245	510	245	9	98.71	33.47	0.21
chr1	170332474	170333123	650	402	9	88.7	33.47	0.22
chr1	170347512	170348003	492	246	7	73.08	28.89	0.25
chr1	170523748	170524051	304	152	8	142.33	26.41	0.3
chr1	170658727	170659288	562	165	21	272.07	58.56	0.7
chr1	170661628	170662138	511	146	9	98.63	33.47	0.21
chr1	170674827	170675334	508	259	11	81.64	16.77	0.25
chr1	170695999	170696494	496	248	9	98.63	36.84	0.21
chr1	170805667	170806415	749	501	12	82.65	20.6	0.24
chr1	170939622	170940136	515	358	8	85.21	29.28	0.2
chr1	170941677	170942283	607	451	7	59.56	13.2	0.35
chr1	170982788	170983290	503	247	16	147.71	33.01	0.33
chr1	171010318	171010806	489	244	10	76.2	18.34	0.23
chr1	171483178	171483663	486	243	9	98.96	37.14	0.21
chr1	171626944	171627577	634	425	7	52.42	13.75	0.45
chr1	171714791	171715256	466	233	7	73.53	29.28	0.25
chr1	171768202	171768855	654	236	8	57.38	17.24	0.39
chr1	171891045	171891805	761	245	9	74.38	27.51	0.26
chr1	172035859	172036356	498	249	13	156.21	54.38	0.29
chr1	172226668	172227293	626	213	9	62.02	14.47	0.33
chr1	172328031	172328528	498	249	7	73.53	29.28	0.25
chr1	172398147	172398644	498	249	16	151.78	33.01	0.34
chr1	172435482	172435972	491	245	9	98.96	37.14	0.21
chr1	172486209	172486692	484	242	7	73.08	28.89	0.25
chr1	172612712	172613197	486	243	11	125.25	44.28	0.26
chr1	172729794	172730393	600	351	10	104.83	29.28	0.22
chr1	172899595	172900181	587	346	9	92.89	29.28	0.2
chr1	173027599	173028083	485	242	9	99.53	37.65	0.22
chr1	173173724	173174308	585	336	13	146.19	49.52	0.32
chr1	173277174	173277696	523	276	22	294.09	86.66	0.86
chr1	173309238	173309739	502	240	8	52.8	11.6	0.44
chr1	173580489	173581074	586	242	10	80.24	21.22	0.24
chr1	173844031	173844529	499	249	12	111.42	28.71	0.21
chr1	173961311	173962080	770	511	10	66.07	15.61	0.3
chr1	174209835	174210605	771	244	9	59.08	16.51	0.36
chr1	174305760	174306265	506	366	8	59.55	19.26	0.35
chr1	174355386	174356100	715	245	10	63.89	17.7	0.31
chr1	174485020	174485786	767	248	13	98.66	23.58	0.21
chr1	174546070	174546626	557	296	9	71.78	16.51	0.25
chr1	174768837	174769338	502	261	8	70.75	19.26	0.26
chr1	174802279	174803125	847	257	11	80.87	22.01	0.24
chr1	174915752	174916345	594	352	9	75.36	19.26	0.24
chr1	174998564	174999433	870	435	22	178.92	26.82	0.3
chr1	175048867	175049354	488	244	13	156.21	54.38	0.29
chr1	175112416	175112905	490	245	7	69.23	25.68	0.27
chr1	175192625	175193117	493	246	8	83.98	31.44	0.23
chr1	175217703	175218186	484	242	7	58.89	18.64	0.37
chr1	175281505	175282006	502	154	8	70.89	19.33	0.26
chr1	175374500	175375010	511	263	15	184.04	57.77	0.31
chr1	175625072	175625558	487	243	8	83.11	30.71	0.24
chr1	175676919	175677418	500	244	9	99.53	33.47	0.22
chr1	175678199	175678709	511	266	16	150.26	28.89	0.34
chr1	175708396	175708895	500	248	10	94.13	24.76	0.21
chr1	176134474	176134977	504	153	8	70.6	19.26	0.26
chr1	176157746	176158227	482	241	8	59.29	15.91	0.35
chr1	176300372	176300858	487	243	11	110.62	33.01	0.21
chr1	176339850	176340421	572	246	7	61.46	19.81	0.33
chr1	176340689	176341185	497	248	9	99.53	37.65	0.22
chr1	176450167	176450666	500	239	8	70.89	19.26	0.26
chr1	176523877	176524384	508	264	8	85.71	29.28	0.21
chr1	176545382	176545876	495	247	8	52.46	13.07	0.45
chr1	176559982	176560250	269	134	7	152.53	27.51	0.35
chr1	176607826	176608344	519	373	7	59.93	14.28	0.34
chr1	176635496	176635995	500	246	8	52.8	11.55	0.44
chr1	176664868	176665361	494	247	8	85.35	32.62	0.21
chr1	176671660	176672180	521	370	12	139.29	46.01	0.3
chr1	176748378	176749061	684	446	7	55.76	16.51	0.41
chr1	176778855	176779360	506	249	7	69.57	22.51	0.25
chr1	176785102	176785777	676	427	12	82.65	20.46	0.24
chr1	176928933	176929431	499	249	9	82.22	24.71	0.25
chr1	176971270	176971767	498	249	12	140.79	49.52	0.3
chr1	176980470	176981039	570	245	22	283.27	76.49	0.8
chr1	177002038	177002527	490	245	10	94.13	27.51	0.21
chr1	177003154	177003631	478	239	9	80.48	23.67	0.24
chr1	177139306	177139784	479	239	7	71.68	27.67	0.26
chr1	177217233	177217865	633	385	16	185.06	62.75	0.33
chr1	177333544	177334051	508	259	13	155.27	50.2	0.31
chr1	177341604	177342112	509	248	10	112.35	37.65	0.21
chr1	177347116	177347595	480	240	7	59.93	19.26	0.34
chr1	177458755	177459273	519	246	9	80.88	26.26	0.24
chr1	177672757	177673022	266	133	7	156.21	29.28	0.29
chr1	177822797	177823291	495	247	11	105.83	29.96	0.22
chr1	177851593	177852089	497	248	7	72.89	28.71	0.24
chr1	178020924	178021420	497	248	11	120.59	40.35	0.24
chr1	178037630	178038531	902	246	9	74.87	28.89	0.26
chr1	178082414	178082911	498	249	10	95.65	28.46	0.21
chr1	178133395	178134228	834	246	22	225.38	55.02	0.59
chr1	178211333	178211608	276	138	7	126.56	22.22	0.27
chr1	178226156	178226816	661	422	7	56.85	19.81	0.4
chr1	178340228	178340739	512	249	9	88.77	26.41	0.22
chr1	178407801	178408292	492	246	10	113.16	41.83	0.21
chr1	178536756	178537725	970	250	12	103.9	36.23	0.22
chr1	178630492	178631012	521	248	11	96.77	21.22	0.21
chr1	178640131	178640676	546	388	7	57.12	16.51	0.4
chr1	178650357	178651040	684	247	7	61.31	23.58	0.33
chr1	179233520	179234395	876	245	11	86.99	22.66	0.22
chr1	179317672	179318601	930	248	12	74.92	21.93	0.26
chr1	179469247	179469742	496	248	8	77.55	26.41	0.23
chr1	179692427	179692925	499	249	9	61.94	14.83	0.33
chr1	179761016	179761689	674	425	8	66.69	23.11	0.3
chr1	179784011	179784516	506	250	11	112.81	28.57	0.21
chr1	179960573	179961065	493	246	8	75.41	24.91	0.24
chr1	180011040	180011527	488	244	7	59.15	18.79	0.36
chr1	180089349	180090417	1069	438	11	63.01	18.86	0.33
chr1	180119371	180119865	495	247	11	102.4	27.93	0.23
chr1	180218779	180219570	792	465	17	164.48	42.49	0.34
chr1	180233279	180233785	507	242	10	80.73	16.51	0.24
chr1	180402491	180402988	498	249	9	99.53	37.65	0.22
chr1	180664308	180664813	506	256	8	73.14	29.28	0.25
chr1	180665072	180665770	699	256	13	122.93	36.31	0.25
chr1	180753912	180754631	720	471	13	118.44	43.23	0.23
chr1	180999387	180999878	492	246	14	160.16	49.17	0.32
chr1	181118341	181118844	504	260	15	185.51	58.23	0.33
chr1	181232312	181232937	626	249	12	106.92	30.26	0.23
chr1	181264945	181265445	501	249	11	81.64	16.54	0.25
chr1	181281329	181281871	543	245	9	92.56	30.71	0.21
chr1	181360794	181361336	543	241	8	78.39	22.01	0.24
chr1	181419325	181419828	504	263	7	69.7	22.51	0.25
chr1	181450248	181450744	497	248	11	81.35	18.05	0.24
chr1	181565316	181565952	637	392	7	58.66	20.21	0.36
chr1	181687515	181687804	290	145	10	199.73	33.01	0.41
chr1	181728294	181728782	489	244	7	59.22	18.83	0.36
chr1	181817266	181817746	481	240	7	65.8	23.11	0.3
chr1	182067449	182067934	486	243	10	113.16	41.83	0.21
chr1	182184060	182184651	592	333	19	187.64	40.09	0.36
chr1	182258824	182259303	480	240	8	84.88	32.21	0.2
chr1	182267213	182268037	825	263	18	170.44	46.71	0.34
chr1	182303446	182304114	669	433	8	61.66	17.08	0.33
chr1	182499432	182499917	486	243	10	113.16	41.83	0.21
chr1	182574051	182574530	480	240	7	73.53	29.28	0.25
chr1	182630716	182631209	494	247	10	111.98	40.77	0.22
chr1	182657951	182658673	723	450	11	108.81	33.47	0.21
chr1	182756699	182757318	620	382	7	50.86	15.35	0.47
chr1	183217796	183218305	510	265	11	114.36	33.01	0.23
chr1	183218613	183219102	490	245	7	69.23	25.68	0.27
chr1	183280629	183281123	495	247	7	67.81	24.58	0.29
chr1	184006664	184007163	500	255	11	127.17	41.83	0.28
chr1	184090909	184091414	506	257	11	106.33	27.84	0.23
chr1	184157940	184158439	500	248	7	65.8	19.81	0.3
chr1	184296739	184297318	580	339	13	147.49	46.01	0.32
chr1	184353926	184354616	691	238	8	62.99	25.1	0.33
chr1	184436897	184437396	500	242	8	82.26	26.26	0.25
chr1	184453793	184454288	496	248	12	139.44	48.31	0.31
chr1	184517128	184517629	502	258	12	140.57	45.39	0.29
chr1	184556445	184556923	479	239	10	87.24	23.58	0.22
chr1	184599164	184599693	530	177	11	124.25	41.83	0.25
chr1	184622422	184623011	590	398	9	92.12	33.01	0.21
chr1	184810079	184810339	261	130	7	142.33	23.11	0.3
chr1	184836046	184836574	529	163	9	97.19	20.92	0.21
chr1	184875105	184875861	757	196	11	78.9	18.86	0.23
chr1	185189945	185190447	503	254	13	155.05	49.52	0.31
chr1	185445007	185445520	514	264	16	199.97	62.75	0.41
chr1	185594258	185594786	529	377	7	71.23	24.76	0.26
chr1	185610259	185610867	609	217	7	53.68	13.75	0.42
chr1	185629208	185629740	533	333	14	164.73	44.28	0.34
chr1	185685911	185686399	489	244	8	60.59	16.51	0.34
chr1	185827930	185828512	583	243	11	119.49	41.83	0.24
chr1	185944790	185945278	489	244	9	98.04	36.32	0.22
chr1	185969455	185969962	508	248	10	112.44	37.65	0.21
chr1	185979073	185979577	505	246	8	85.93	29.28	0.21
chr1	186155898	186156175	278	139	10	174.42	23.58	0.37
chr1	186757216	186757942	727	484	7	60.92	24.76	0.33
chr1	186817630	186818105	476	238	7	73.53	29.28	0.25
chr1	186874592	186875127	536	246	9	96.65	33.47	0.21
chr1	186937309	186937790	482	241	7	73.53	29.28	0.25
chr1	186951584	186952068	485	242	12	97.44	22.01	0.21
chr1	187005196	187005688	493	246	9	70.2	18.31	0.25
chr1	187131572	187132061	490	245	10	113.16	41.83	0.21
chr1	187487527	187488065	539	158	10	78.06	18.57	0.24
chr1	187885600	187886114	515	147	8	85.21	25.1	0.2
chr1	187958947	187959583	637	139	10	102.12	33.47	0.23
chr1	187966418	187966900	483	241	7	73.08	28.89	0.25
chr1	188012230	188012808	579	238	7	68.73	25.1	0.28
chr1	188026639	188027194	556	173	7	69.6	24.76	0.25
chr1	188074868	188075344	477	238	9	68.9	17.71	0.27
chr1	188145113	188145596	484	242	8	86.3	33.47	0.21
chr1	188145784	188146687	904	458	15	63.89	8.8	0.31
chr1	188169783	188170269	487	243	8	84.82	32.15	0.2
chr1	188252760	188253238	479	239	10	113.16	41.83	0.21
chr1	188263733	188264218	486	243	7	73.53	29.28	0.25
chr1	188313665	188314306	642	248	8	56.5	14.15	0.4
chr1	188370151	188370735	585	245	12	132.99	46.01	0.28
chr1	188382106	188382648	543	241	7	70.83	25.1	0.26
chr1	188458202	188458687	486	243	7	73.53	29.28	0.25
chr1	188508597	188509084	488	244	7	73.08	28.89	0.25
chr1	188649780	188650275	496	248	14	171.18	58.56	0.35
chr1	188751529	188752124	596	351	9	82.31	22.95	0.25
chr1	188789979	188790472	494	247	9	99.53	37.65	0.22
chr1	188863128	188863610	483	241	7	73.53	29.28	0.25
chr1	188986457	188987473	1017	705	17	113.08	28.89	0.21
chr1	189046668	189047153	486	243	12	128.68	39.61	0.27
chr1	189112542	189113049	508	248	13	155.27	46.01	0.31
chr1	189264003	189264524	522	245	9	80.56	19.26	0.24
chr1	189303588	189304064	477	238	7	73.53	29.28	0.25
chr1	189389815	189390298	484	242	8	86.3	33.47	0.21
chr1	189418198	189418841	644	390	11	66.03	13.67	0.3
chr1	189502760	189503249	490	245	10	112.54	41.26	0.21
chr1	189672696	189673172	477	238	8	65.34	18.86	0.31
chr1	189717053	189717538	486	243	8	84.74	32.09	0.21
chr1	189787102	189787599	498	249	7	73.53	29.28	0.25
chr1	189983059	189983558	500	253	15	186.43	58.56	0.34
chr1	190026669	190027163	495	247	7	72.75	28.6	0.25
chr1	190083449	190083928	480	240	7	73.08	28.89	0.25
chr1	190245077	190246013	937	612	10	84.82	29.28	0.2
chr1	190269893	190270554	662	213	9	87.95	29.28	0.22
chr1	190289143	190290134	992	676	10	71.64	22.92	0.26
chr1	190495328	190495818	491	245	8	86.3	33.47	0.21
chr1	190511293	190511917	625	243	9	90.31	29.28	0.22
chr1	190769104	190769378	275	137	7	141.53	29.28	0.31
chr1	191188439	191188928	490	245	7	73.53	29.28	0.25
chr1	191332260	191333002	743	272	11	79.78	21.22	0.24
chr1	191378716	191379203	488	244	8	86.3	33.47	0.21
chr1	191396999	191397489	491	245	10	76.2	18.34	0.23
chr1	191462349	191462836	488	244	8	77.55	26.41	0.23
chr1	191507151	191507769	619	377	10	71.64	18.39	0.26
chr1	191566106	191566611	506	245	13	155.5	50.2	0.31
chr1	191569796	191570283	488	244	12	128.68	39.61	0.27
chr1	191988003	191988768	766	523	8	50.41	11.79	0.49
chr1	191992232	191992730	499	249	10	104.21	34.39	0.22
chr1	192056354	192056839	486	243	8	77.55	26.41	0.23
chr1	192191735	192192674	940	648	11	95.96	33.47	0.21
chr1	192268616	192269161	546	299	7	70.64	25.1	0.26
chr1	192289405	192289929	525	276	15	124.81	24.26	0.25
chr1	192302181	192302834	654	238	7	64.77	25.1	0.3
chr1	192449864	192450380	517	245	9	53.79	11	0.42
chr1	192460031	192460530	500	245	10	113.16	37.65	0.21
chr1	192675724	192676441	718	258	10	96.09	33.01	0.21
chr1	192704222	192704793	572	399	17	148.03	24.55	0.33
chr1	192747700	192748371	672	433	7	63.89	25.1	0.31
chr1	192955231	192956202	972	249	13	116.83	45.39	0.24
chr1	193086489	193087214	726	325	13	110.38	24.76	0.21
chr1	193132048	193132633	586	247	10	63.89	14.51	0.31
chr1	193162676	193163398	723	479	9	82.31	23.87	0.25
chr1	193203055	193203571	517	153	7	72.43	25.1	0.25
chr1	193267541	193268057	517	151	9	69.44	16.51	0.27
chr1	193299266	193299599	334	167	9	155.4	37.14	0.31
chr1	193311859	193312337	479	239	7	59.93	19.26	0.34
chr1	193532894	193533530	637	445	7	57.39	19.42	0.39
chr1	193535799	193536311	513	264	13	134.24	35.37	0.28
chr1	193545340	193545835	496	248	10	112.17	40.93	0.22
chr1	193557198	193557675	478	239	8	85.8	33.01	0.21
chr1	193592303	193592799	497	248	8	60.59	16.51	0.34
chr1	193821213	193821720	508	239	7	69.44	22.51	0.27
chr1	193823879	193824362	484	242	8	70.89	22.01	0.26
chr1	193838524	193839009	486	243	7	59.93	19.26	0.34
chr1	193891225	193891799	575	239	10	106.77	29.28	0.23
chr1	193908878	193909368	491	245	10	113.16	41.83	0.21
chr1	193910008	193910493	486	243	14	171.18	58.56	0.35
chr1	193966231	193966730	500	254	7	73.08	24.76	0.25
chr1	194042265	194042760	496	248	12	118.87	33.01	0.23
chr1	194160589	194161090	502	363	8	86.16	29.28	0.21
chr1	194367548	194368180	633	386	13	142.38	46.01	0.3
chr1	194493674	194494360	687	194	10	98.69	33.47	0.21
chr1	194517290	194517848	559	174	11	109.82	33.01	0.22
chr1	194542298	194542801	504	138	9	99.2	33.47	0.22
chr1	194626656	194627276	621	243	14	113.97	22.7	0.23
chr1	194736227	194736722	496	248	10	113.16	41.83	0.21
chr1	194737552	194738204	653	437	7	64.82	20.92	0.3
chr1	194745566	194746065	500	258	13	155.4	49.52	0.31
chr1	194916081	194916605	525	245	10	91.94	24.76	0.2
chr1	195338842	195339349	508	254	17	185.97	41.92	0.34
chr1	195552163	195552786	624	426	7	58.68	19.81	0.36
chr1	195621062	195621792	731	484	10	95.9	33.47	0.21
chr1	195660716	195661260	545	302	7	70.7	25.1	0.26
chr1	195959769	195960161	393	196	8	113.16	33.47	0.21
chr1	196053080	196053565	486	243	9	76.09	21.22	0.23
chr1	196071431	196072031	601	246	10	104.76	33.47	0.22
chr1	196119234	196119797	564	317	7	59.93	18.62	0.34
chr1	196192069	196192936	868	411	9	54.57	14.15	0.41
chr1	196229926	196230409	484	242	12	118.87	33.01	0.23
chr1	196239616	196240424	809	416	17	114.27	23.37	0.23
chr1	196255516	196256021	506	249	7	50.86	12.53	0.47
chr1	196330570	196331291	722	478	14	131.73	51.64	0.29
chr1	196480014	196480511	498	249	7	65.8	23.11	0.3
chr1	196640354	196641023	670	436	13	139.07	37.65	0.3
chr1	196771303	196771838	536	241	12	137.74	46.01	0.3
chr1	196790597	196791117	521	278	8	76.78	23.58	0.23
chr1	196801685	196802166	482	241	8	69.56	21.22	0.25
chr1	196914634	196915162	529	282	11	89.59	20.63	0.22
chr1	196927289	196927794	506	363	8	73.14	29.28	0.25
chr1	196948152	196948650	499	249	8	86.3	33.47	0.21
chr1	196949395	196949984	590	456	7	59.93	19.48	0.34
chr1	197171866	197172357	492	246	7	72.55	28.42	0.25
chr1	197225635	197226321	687	443	7	63.18	25.1	0.32
chr1	197280598	197281094	497	248	10	112.26	41.02	0.22
chr1	197422460	197423087	628	415	10	71.44	18.57	0.26
chr1	197472011	197472515	505	257	8	85.93	29.28	0.21
chr1	197497975	197498656	682	413	10	94.12	30.01	0.21
chr1	197523005	197523497	493	246	10	87.24	23.58	0.22
chr1	197632907	197633384	478	239	7	73.53	29.28	0.25
chr1	197943998	197944500	503	247	12	141.2	46.01	0.3
chr1	198111929	198112475	547	246	15	119.03	21.46	0.23
chr1	198228702	198229186	485	242	9	81.07	24.02	0.24
chr1	198301862	198302355	494	247	7	73.53	29.28	0.25
chr1	198357778	198358259	482	241	13	108.55	23.84	0.21
chr1	198387942	198388425	484	242	7	58.89	18.64	0.37
chr1	198466068	198466778	711	460	22	210.42	44.8	0.48
chr1	198469547	198470250	704	468	8	73.69	20.92	0.26
chr1	198620190	198620685	496	248	7	73.53	29.28	0.25
chr1	198629380	198629871	492	246	9	99.53	37.65	0.22
chr1	198631344	198631847	504	260	16	200.97	62.39	0.42
chr1	198746749	198747220	472	236	7	73.53	29.28	0.25
chr1	198751335	198751824	490	245	9	98.12	36.4	0.22
chr1	198950452	198950725	274	137	7	128.68	23.11	0.27
chr1	198964188	198964682	495	247	8	85.42	32.68	0.21
chr1	198979933	198980442	510	150	18	124.2	15.78	0.25
chr1	199148980	199149473	494	247	9	99.53	37.65	0.22
chr1	199269550	199270032	483	241	8	86.3	33.47	0.21
chr1	199275415	199275900	486	243	8	86.3	33.47	0.21
chr1	199297081	199297576	496	248	8	86.3	33.47	0.21
chr1	199313535	199314063	529	247	9	73.83	18.86	0.26
chr1	199382614	199383154	541	292	11	118.93	34.55	0.23
chr1	199513231	199513743	513	249	16	183.16	42.92	0.31
chr1	199517735	199518222	488	244	11	98.78	25.94	0.21
chr1	199519471	199519983	513	273	10	111.99	37.65	0.22
chr1	199651993	199652895	903	238	11	97.91	37.65	0.21
chr1	199919401	199920425	1025	697	11	54.85	13.16	0.41
chr1	200022462	200022946	485	242	7	61.01	19.92	0.33
chr1	200042581	200043069	489	244	7	65.8	23.11	0.3
chr1	200113126	200113623	498	249	10	94.13	27.51	0.21
chr1	200194457	200194717	261	130	10	224.98	31.14	0.59
chr1	200245586	200246190	605	214	7	59.66	13.2	0.35
chr1	200328778	200329386	609	243	13	125.37	36.01	0.26
chr1	200346211	200346708	498	249	11	81.45	18.08	0.24
chr1	200516024	200516829	806	532	12	73.15	16.51	0.25
chr1	200975689	200977173	1485	508	132	1204.93	54.47	0
[truncated: 29,447 more rows]

## Sheet: Replicate2
# This file is generated by MACS version 1.4.2 20120305
# ARGUMENTS LIST:
# name = rep2_125
# format = AUTO
# ChIP-seq file = aligned_endo_rep2.sam
# control file = aligned_endo_input.sam
# effective genome size = 3.14e+09
# band width = 300
# model fold = 10,30
# pvalue cutoff = 1.00e-05
# Large dataset will be scaled towards smaller dataset.
# Range for calculating regional lambda is: 1000 bps and 10000 bps
# tag size is determined as 23 bps
# total tags in treatment: 15888337
# tags after filtering in treatment: 3041641
# maximum duplicate tags at the same position in treatment = 1
# Redundant rate in treatment: 0.81
# total tags in control: 13516437
# tags after filtering in control: 12378558
# maximum duplicate tags at the same position in control = 1
# Redundant rate in control: 0.08
# d = 250
chr	start	end	length	summit	tags	-10*log10(pvalue)	fold_enrichment	FDR(%)
chr1	9771	11187	1417	451	761	3100	57.77	0
chr1	50221	50738	518	275	7	68.35	22.2	0.31
chr1	103524	104511	988	444	10	71.57	22.79	0.3
chr1	255886	256327	442	221	7	68.59	25.18	0.31
chr1	383974	384840	867	362	10	51.5	10.59	0.48
chr1	404220	404937	718	470	14	112.43	27.91	0.29
chr1	546600	548053	1454	928	22	131.09	16.28	0.31
chr1	694466	695117	652	214	9	87.45	24.42	0.31
chr1	911870	912690	821	237	10	90.07	28.88	0.3
chr1	1200722	1201494	773	293	13	101.62	30.71	0.27
chr1	1530376	1532072	1697	485	27	128.8	13.32	0.31
chr1	1704891	1705411	521	275	9	56.26	10.36	0.42
chr1	1777041	1777538	498	249	7	56.45	17.27	0.42
chr1	2049925	2050428	504	257	11	76.13	14.8	0.31
chr1	2091447	2091944	498	249	7	53.28	15.61	0.45
chr1	2139128	2139628	501	254	12	140.67	45.38	0.29
chr1	2173157	2174076	920	249	9	61.48	23.96	0.36
chr1	2279900	2280504	605	355	9	90.51	28.49	0.28
chr1	2362345	2363012	668	424	15	157.41	36.25	0.35
chr1	2591280	2593567	2288	1689	34	85	7.71	0.3
chr1	2595561	2600497	4937	700	68	153.84	7.32	0.31
chr1	2609136	2611373	2238	706	29	53.65	6.98	0.45
chr1	2741230	2741731	502	265	13	155.16	49.51	0.33
chr1	2757173	2757778	606	360	62	821.9	100.62	1.92
chr1	2860890	2861895	1006	534	16	57.2	11.94	0.42
chr1	3030482	3031472	991	247	34	248.21	30.92	0.56
chr1	3034336	3035025	690	350	12	74.23	16.05	0.32
chr1	3141877	3142366	490	245	9	97.55	35.89	0.26
chr1	3190147	3190650	504	289	8	84.99	24.42	0.3
chr1	3194045	3194537	493	246	7	73.08	28.88	0.31
chr1	3227311	3227808	498	249	14	78.2	12.61	0.29
chr1	3251944	3252431	488	244	8	85.79	33	0.3
chr1	3282233	3282776	544	242	11	87.58	20.35	0.3
chr1	3295469	3296488	1020	420	12	101.83	24.42	0.27
chr1	3455256	3455537	282	141	7	140.78	28.88	0.29
chr1	3824626	3825293	668	222	18	164.13	34.88	0.39
chr1	4124077	4125291	1215	497	16	110.92	16.55	0.3
chr1	4125783	4127530	1748	525	20	68.69	9.49	0.31
chr1	4260765	4261254	490	245	10	107.55	37	0.29
chr1	4337060	4337543	484	242	13	155.39	53.63	0.33
chr1	4372039	4372522	484	242	7	69.51	25.9	0.3
chr1	4372698	4373174	477	238	7	65.35	22.79	0.34
chr1	4458345	4458850	506	247	7	72.24	24.42	0.3
chr1	4556346	4557237	892	472	19	124.05	16.13	0.28
chr1	4591540	4592027	488	244	8	84.38	31.78	0.3
chr1	4728156	4728662	507	257	20	182.2	29.3	0.36
chr1	4769872	4770455	584	239	9	69.35	18.6	0.31
chr1	4809863	4810342	480	240	9	96.7	35.16	0.26
chr1	4975884	4976818	935	247	11	75.58	24.42	0.32
chr1	5068066	5069139	1074	401	24	139.94	21.71	0.28
chr1	5082333	5082821	489	244	7	58.77	18.57	0.37
chr1	5211639	5212120	482	241	7	71.43	27.46	0.3
chr1	5220835	5221568	734	491	9	59.35	18.09	0.37
chr1	5225095	5225579	485	242	16	148.69	31.58	0.34
chr1	5285074	5285689	616	157	8	78.07	24.75	0.29
chr1	5336512	5337029	518	248	10	110.91	37.13	0.3
chr1	5446727	5447923	1197	475	32	87.56	7.63	0.3
chr1	5530932	5531670	739	493	8	52.32	12.03	0.46
chr1	5550534	5551010	477	238	7	65.35	22.79	0.34
chr1	5651420	5652330	911	666	12	91.26	32.63	0.28
chr1	5748202	5748704	503	261	7	72.43	24.42	0.3
chr1	5790326	5790846	521	277	16	198	53.63	0.34
chr1	5817720	5818336	617	192	14	112.74	22.1	0.29
chr1	5939562	5940119	558	308	12	80.8	14.8	0.31
chr1	6061132	6061618	487	243	8	85.79	33	0.3
chr1	6081635	6082585	951	436	13	72.69	12.66	0.31
chr1	6087090	6087564	475	237	7	73.08	28.88	0.31
chr1	6090370	6091108	739	379	19	189.42	36.09	0.31
chr1	6576608	6577362	755	370	11	76.41	17.84	0.3
chr1	6701171	6701730	560	316	7	65.09	21.71	0.34
chr1	6798865	6799891	1027	249	38	203.05	20.93	0.38
chr1	6850194	6851053	860	252	10	52.82	14.47	0.46
chr1	6882633	6883130	498	249	11	126.48	45.38	0.31
chr1	7167111	7167589	479	239	8	71.62	22.45	0.3
chr1	7174366	7175811	1446	1133	28	272.79	37.13	0.76
chr1	7281734	7282239	506	253	9	88.69	22.79	0.3
chr1	7454654	7455156	503	249	14	143.66	35.27	0.32
chr1	7470726	7471307	582	339	13	105.85	24.42	0.29
chr1	7539932	7540713	782	448	30	196.21	18.61	0.33
chr1	7552309	7553559	1251	192	14	109.77	15.5	0.3
chr1	7558131	7560675	2545	341	36	96.32	8.62	0.26
chr1	7728214	7728502	289	144	8	155.39	33	0.33
chr1	7826411	7826893	483	241	7	54.6	16.28	0.44
chr1	7992487	7993041	555	249	23	222.79	32.92	0.39
chr1	8128052	8128852	801	551	16	81.93	12.79	0.31
chr1	8336684	8337271	588	243	21	82.59	8.06	0.31
chr1	8380486	8381056	571	287	15	115.4	16.28	0.29
chr1	8558262	8559132	871	451	11	51.55	11.84	0.48
chr1	8624667	8625375	709	245	9	82.04	31.01	0.31
chr1	8661327	8662060	734	496	10	51.13	11.84	0.49
chr1	8728640	8729776	1137	471	24	127	18.78	0.31
chr1	8761120	8761623	504	246	7	59.23	16.28	0.37
chr1	8875667	8876269	603	406	9	81.74	26.18	0.3
chr1	9102362	9103021	660	415	15	123.91	23.64	0.28
chr1	9263369	9263859	491	245	8	85.79	33	0.3
chr1	9353857	9354668	812	242	17	148.91	37.98	0.34
chr1	9355026	9355524	499	249	20	251.47	70.78	0.58
chr1	9369148	9370072	925	239	13	74.14	19.9	0.32
chr1	9616273	9617068	796	497	26	219.01	37.16	0.38
chr1	9838048	9838558	511	247	7	50.54	12.52	0.5
chr1	9936342	9937176	835	574	9	50.51	14.24	0.5
chr1	10170836	10171381	546	166	10	67.29	9.77	0.32
chr1	10214532	10215393	862	619	17	115.45	27.13	0.29
chr1	10436668	10437162	495	247	8	75.6	25.04	0.31
chr1	10615692	10616226	535	129	8	71.09	20.72	0.3
chr1	10651465	10651966	502	259	10	112.35	37.13	0.29
chr1	10759907	10760402	496	248	10	80.38	20.19	0.3
chr1	10957844	10958341	498	249	7	61.69	20.35	0.36
chr1	10992898	10993752	855	227	12	52.15	10.02	0.47
chr1	11093279	11094481	1203	719	16	71.72	19.24	0.3
chr1	11323317	11323818	502	253	9	57.67	11.84	0.41
chr1	11352508	11353001	494	247	8	55.58	14.31	0.43
chr1	11473287	11473790	504	254	9	94.11	29.6	0.26
chr1	11486984	11487754	771	243	11	71.18	16.28	0.31
chr1	11499554	11500448	895	620	42	278.49	25.7	0.8
chr1	11540519	11541369	851	418	14	87.61	18.09	0.3
chr1	11637221	11637718	498	249	9	65.58	16.28	0.34
chr1	11684568	11685055	488	244	10	75.6	18.09	0.31
chr1	11750754	11751249	496	248	10	99.95	31.31	0.3
chr1	11790016	11790671	656	216	10	84.49	23.26	0.3
chr1	11830805	11831334	530	290	10	63.31	12.94	0.35
chr1	11868041	11868548	508	249	10	92.8	24.42	0.26
chr1	11872490	11873000	511	369	7	58.79	16.28	0.37
chr1	11936571	11937617	1047	640	14	75.85	14.47	0.32
chr1	12004249	12004746	498	249	9	72.25	19.28	0.3
chr1	12106739	12107554	816	577	13	76.24	18.26	0.31
chr1	12165348	12165878	531	159	10	78.1	16.28	0.29
chr1	12429044	12429534	491	245	11	105.65	29.84	0.28
chr1	12460780	12461289	510	247	8	59.4	12.21	0.37
chr1	12493973	12494462	490	245	9	88.37	28.73	0.3
chr1	12570263	12570838	576	326	13	143.44	46.51	0.32
chr1	12644744	12645663	920	500	46	309.43	17.47	0.81
chr1	12796057	12796554	498	249	7	59.36	18.92	0.37
chr1	13653690	13654176	487	243	9	75.53	20.93	0.32
chr1	13986251	13986872	622	245	8	77.72	24.75	0.29
chr1	14461230	14461728	499	249	16	198.2	63.53	0.34
chr1	14680909	14681386	478	239	8	73.55	23.68	0.32
chr1	14883903	14884751	849	247	13	104.67	31.98	0.28
chr1	14988920	14989449	530	377	13	138.12	39.07	0.29
chr1	15042427	15042918	492	246	7	61.69	20.35	0.36
chr1	15062598	15063017	420	210	9	86.63	20.93	0.31
chr1	15160234	15160979	746	243	11	78.94	20.93	0.3
chr1	15247425	15247691	267	133	7	138.12	21.5	0.29
chr1	15269275	15269777	503	353	12	140.03	45.04	0.28
chr1	15278513	15278998	486	243	7	73.08	28.88	0.31
chr1	15376521	15376840	320	160	10	138.42	20.35	0.29
chr1	15407822	15408315	494	247	16	177.22	47.36	0.39
chr1	15436110	15437294	1185	233	22	113.65	9.5	0.3
chr1	15457001	15457578	578	331	8	55.02	14.24	0.44
chr1	15522820	15523180	361	180	7	83.12	19.65	0.31
chr1	15579435	15579917	483	241	8	77.04	26.05	0.29
chr1	15719468	15720188	721	473	9	51.59	14.47	0.47
chr1	16065048	16065535	488	244	16	199.98	65.12	0.35
chr1	16364263	16364779	517	268	10	74.15	16.28	0.32
chr1	16419523	16420010	488	244	7	61.13	19.99	0.36
chr1	16597256	16598026	771	523	16	122.73	25.04	0.28
chr1	16652292	16652793	502	255	19	149.46	21.29	0.35
chr1	16884070	16884581	512	243	18	205.55	51.25	0.39
chr1	16893810	16894685	876	245	13	66.54	13.32	0.32
chr1	16925467	16926262	796	454	15	66.63	12.79	0.31
chr1	17097760	17098265	506	257	12	123.14	33.16	0.28
chr1	17176359	17176889	531	248	10	99.01	26.05	0.29
chr1	17297473	17297963	491	245	8	69.73	21.31	0.3
chr1	17406123	17406529	407	203	8	75.53	18.6	0.32
chr1	17631429	17632358	930	242	10	73.32	28.73	0.32
chr1	17666290	17666799	510	167	7	55.83	14.8	0.42
chr1	17850626	17851125	500	251	11	85.98	18.09	0.31
chr1	18172026	18172646	621	246	13	128.94	35.81	0.31
chr1	18222128	18222608	481	240	7	59.48	18.99	0.37
chr1	18346809	18347403	595	381	10	78.97	20.93	0.3
chr1	18454875	18455546	672	422	7	62.21	23.82	0.36
chr1	18580621	18581389	769	247	36	176.93	19.05	0.39
chr1	18608896	18609398	503	249	8	68.58	25.32	0.31
chr1	18630964	18631467	504	248	12	133.2	39.79	0.31
chr1	18644726	18645224	499	249	8	83.47	31.01	0.32
chr1	18837648	18838282	635	416	11	91.63	25.84	0.27
chr1	18852006	18852513	508	228	11	104.87	24.42	0.28
chr1	18949010	18949906	897	657	10	63.31	17.04	0.35
chr1	18982034	18982545	512	243	15	182.98	44.77	0.37
chr1	19024539	19025030	492	246	10	112.53	41.26	0.28
chr1	19052281	19052908	628	377	18	203.81	57.88	0.38
chr1	19053614	19054144	531	258	11	115.81	31.85	0.29
chr1	19102768	19103267	500	252	8	52.32	11.4	0.46
chr1	19150762	19151253	492	246	13	114.43	26.45	0.28
chr1	19231952	19232441	490	245	9	97.55	35.89	0.26
chr1	19441468	19441953	486	243	13	146.39	46.01	0.33
chr1	19471301	19472253	953	502	10	83.46	33	0.32
chr1	19522177	19522740	564	180	8	66.05	13.57	0.33
chr1	19642564	19643450	887	492	13	50.53	10.85	0.5
chr1	19940616	19941134	519	273	15	157.41	39.43	0.35
chr1	19974118	19974614	497	248	10	93.24	26.97	0.25
chr1	20270775	20271266	492	246	7	55.51	16.76	0.43
chr1	20366842	20367112	271	135	7	130.13	23.74	0.3
chr1	20505704	20506491	788	547	15	109.11	22.38	0.3
chr1	20510460	20510950	491	245	7	72.03	27.98	0.3
chr1	20687369	20687868	500	258	8	85.28	28.49	0.31
chr1	20780136	20781558	1423	607	30	63.61	4.73	0.35
chr1	20816789	20817281	493	246	9	98.39	36.63	0.27
chr1	21076587	21077096	510	141	7	57.81	15.75	0.41
chr1	21270276	21270764	489	244	8	64.84	18.6	0.35
chr1	21599593	21600107	515	247	10	96.09	23.68	0.26
chr1	21668472	21669367	896	630	15	146.53	49.51	0.33
chr1	21672160	21672984	825	238	15	149.45	31.76	0.35
chr1	21783440	21784081	642	405	15	149.06	39.93	0.35
chr1	21806056	21806575	520	284	8	82.91	23.82	0.31
chr1	21822446	21822934	489	244	10	92.51	26.53	0.27
chr1	21881051	21881537	487	243	8	59.17	15.86	0.37
chr1	21969137	21969627	491	245	7	70.26	26.5	0.3
chr1	22231426	22231994	569	243	13	76.24	13.89	0.31
chr1	22445443	22445935	493	246	8	85.79	33	0.3
chr1	22521049	22521543	495	247	9	54.52	12.21	0.44
chr1	22527066	22527541	476	238	7	69.51	25.9	0.3
chr1	22548291	22548803	513	242	10	97.93	24.57	0.27
chr1	22580445	22580971	527	247	8	83.84	28.88	0.32
chr1	22591601	22592322	722	263	12	111.56	24.25	0.28
chr1	22603262	22603762	501	237	7	50.43	12.23	0.5
chr1	22738895	22740091	1197	497	9	58.62	25.32	0.39
chr1	22872846	22873342	497	248	7	50.43	14.24	0.5
chr1	22874006	22874780	775	308	11	104.7	33	0.28
chr1	23004588	23006174	1587	641	39	189.74	13.43	0.31
chr1	23126970	23127302	333	166	7	111.9	28.49	0.28
chr1	23228073	23228562	490	245	17	163.45	34.59	0.38
chr1	23364745	23365269	525	132	7	53.07	13.95	0.45
chr1	23389488	23389974	487	243	9	89.18	29.3	0.31
chr1	23468965	23469470	506	255	9	65.11	12.66	0.34
chr1	23839856	23840771	916	239	12	75.16	21.71	0.32
chr1	23860800	23861532	733	486	14	96.28	18.09	0.26
chr1	23994340	23994919	580	247	12	97.11	23.26	0.26
chr1	24258361	24258953	593	246	9	70.21	16.89	0.3
chr1	24363534	24364106	573	330	12	55.59	9.95	0.43
chr1	24514630	24515114	485	242	8	70.39	21.71	0.3
chr1	24661279	24661789	511	148	9	81.74	22.18	0.3
chr1	24818796	24819386	591	343	10	56.91	12.37	0.41
chr1	25151268	25151827	560	243	8	81.08	28.49	0.31
chr1	25213765	25214282	518	248	15	104.96	16.28	0.28
chr1	25297433	25297916	484	242	10	86.63	23.26	0.31
chr1	25361683	25362609	927	236	11	54.25	16.77	0.44
chr1	25385385	25386027	643	407	7	50.43	15.7	0.5
chr1	25430275	25430771	497	248	9	98.95	37.13	0.28
chr1	25683789	25684361	573	253	14	81.03	9.77	0.31
chr1	25732509	25733172	664	239	9	54.68	14.47	0.44
chr1	25912744	25913317	574	339	8	60.1	14.02	0.37
chr1	26123352	26123950	599	305	15	145.45	32.56	0.33
chr1	26145670	26146166	497	248	9	81.74	24.42	0.3
chr1	26455016	26455533	518	152	23	221.59	33.73	0.38
chr1	26557490	26558419	930	678	14	82.53	14.47	0.31
chr1	26685707	26686605	899	449	17	141.48	29.84	0.31
chr1	26735551	26736036	486	243	7	55.98	17.01	0.43
chr1	26736632	26737133	502	257	10	94.08	24.83	0.26
chr1	26772952	26773436	485	242	8	63.83	18.09	0.34
chr1	26838349	26839102	754	418	19	129.02	21.8	0.31
chr1	26974755	26975380	626	331	12	91.18	18.31	0.28
chr1	27190524	27191084	561	318	7	58.01	17.44	0.4
chr1	27244155	27244885	731	330	10	59.47	12.66	0.37
chr1	27295562	27296161	600	192	8	54.61	10.44	0.44
chr1	27433358	27433834	477	238	10	75.6	18.09	0.31
chr1	27445224	27445802	579	329	9	69.69	18.6	0.3
chr1	27815548	27816215	668	234	12	91.26	19.57	0.28
chr1	27889464	27890055	592	239	7	59.48	19.27	0.37
chr1	27923852	27924524	673	137	7	63.4	24.75	0.35
chr1	27935129	27936051	923	389	18	158.92	42.07	0.36
chr1	27937373	27937859	487	243	11	98.1	25.58	0.27
chr1	28432050	28432537	488	244	8	56.75	14.8	0.41
chr1	28784382	28784883	502	244	9	72.09	17.14	0.3
chr1	29013565	29014112	548	298	10	71.64	16.28	0.3
chr1	29211312	29211792	481	240	8	80.92	28.94	0.31
chr1	29606942	29607532	591	401	7	67.16	24.42	0.31
chr1	30054150	30054811	662	473	8	60.34	18.99	0.37
chr1	30067903	30068394	492	246	7	73.08	28.88	0.31
chr1	30158333	30159093	761	520	8	69.86	28.49	0.3
chr1	30204978	30205243	266	133	7	155.39	28.88	0.33
chr1	30276508	30277002	495	247	9	70.21	18.31	0.3
chr1	30297850	30299100	1251	456	28	84.74	7.81	0.3
chr1	30350348	30350870	523	274	7	63.89	19.53	0.34
chr1	30385697	30386188	492	246	7	73.08	28.88	0.31
chr1	30470701	30471363	663	443	8	60.1	16.19	0.37
chr1	30481296	30482067	772	442	9	58.5	13.95	0.4
chr1	30498393	30498893	501	248	16	185.36	61.88	0.4
chr1	30520960	30521469	510	146	12	101.83	22.38	0.27
chr1	30568926	30569442	517	248	10	110.37	32.56	0.29
chr1	30750509	30751021	513	265	18	230.53	70.14	0.44
chr1	30807794	30808509	716	244	14	112.6	30.23	0.29
chr1	30908220	30908971	752	508	10	94	37.13	0.26
chr1	30949719	30950674	956	715	22	144.53	24.9	0.33
chr1	30953604	30954087	484	242	10	92.05	26.26	0.28
chr1	30963641	30964454	814	247	13	103.17	27.13	0.28
chr1	31036407	31037175	769	456	12	67.67	14.08	0.31
chr1	31098732	31099324	593	247	9	58.97	14.47	0.37
chr1	31107165	31108032	868	369	11	55.82	9.77	0.42
chr1	31125131	31125722	592	343	12	103.32	26.73	0.28
chr1	31186002	31186724	723	245	9	83.23	32.56	0.31
chr1	31273553	31274544	992	722	16	133.2	37.57	0.31
chr1	31298473	31298952	480	240	7	59.48	18.99	0.37
chr1	31331578	31332770	1193	944	25	209.64	40.7	0.4
chr1	31353640	31354131	492	246	9	69.58	18.02	0.3
chr1	31366593	31367805	1213	624	40	138.38	14.7	0.29
chr1	31377967	31379069	1103	243	21	165.82	25.65	0.39
chr1	31406048	31406723	676	245	11	91.63	24.76	0.27
chr1	31454289	31454769	481	240	9	98.95	37.13	0.28
chr1	31672609	31673190	582	261	10	72.01	15.5	0.3
chr1	31806915	31807468	554	305	18	205.4	48.84	0.39
chr1	31887049	31887553	505	255	10	100.38	28.73	0.29
chr1	32019207	32019948	742	500	11	81.25	24.3	0.31
chr1	32043628	32044906	1279	525	37	221.27	16.28	0.38
chr1	32045427	32046082	656	338	9	83.31	22.2	0.31
chr1	32152631	32153262	632	246	8	68.51	19.53	0.31
chr1	32301229	32301917	689	246	10	83.92	27.13	0.32
chr1	32308316	32308950	635	184	9	70.21	20.67	0.3
chr1	32372109	32372607	499	249	9	70.13	18.28	0.3
chr1	32541436	32542018	583	199	12	102.87	23.73	0.28
chr1	32737740	32739264	1525	1365	33	107.86	13.32	0.29
chr1	33485572	33486066	495	247	9	61.48	14.65	0.36
chr1	33683939	33684816	878	615	11	83.5	27.13	0.32
chr1	33829736	33830257	522	277	12	137.69	40.7	0.29
chr1	33879455	33880046	592	188	10	56.91	11.01	0.41
chr1	33956015	33956518	504	254	11	105.65	27.35	0.28
chr1	34003839	34004325	487	243	9	89.18	29.3	0.31
chr1	34022584	34023474	891	646	14	108.73	32.56	0.3
chr1	34110712	34111327	616	155	7	58.64	13.02	0.39
chr1	34327741	34328573	833	247	11	81	27.13	0.3
chr1	34600618	34601107	490	245	9	65.58	16.28	0.34
chr1	34630958	34631447	490	245	10	101.73	32.56	0.27
chr1	34674666	34675339	674	246	7	63.35	24.75	0.35
chr1	35119366	35119834	469	234	7	72.63	28.49	0.3
chr1	35189131	35189620	490	245	13	130.93	35.27	0.3
chr1	35206595	35207109	515	233	11	91.63	20.96	0.27
chr1	35304539	35305014	476	238	11	63.18	12.18	0.35
chr1	35394064	35394585	522	277	11	91.63	21.24	0.27
chr1	35407284	35407856	573	329	11	119.66	41.26	0.3
chr1	35409920	35410460	541	245	11	110.75	32.56	0.3
chr1	35441292	35441787	496	248	7	73.08	28.88	0.31
chr1	35553830	35554494	665	248	12	67.79	14.92	0.31
chr1	35677239	35677769	531	282	8	52.32	12.1	0.46
chr1	35704107	35705061	955	247	18	97	20.35	0.26
chr1	35708919	35709481	563	316	20	173.21	30.93	0.42
chr1	35817648	35818241	594	354	11	68.54	14.8	0.31
chr1	36032007	36032504	498	249	8	85.79	33	0.3
chr1	36048990	36049474	485	242	10	69.74	15.79	0.3
chr1	36054578	36055352	775	246	13	76.24	17.35	0.31
chr1	36126578	36127362	785	239	12	91.01	25.44	0.28
chr1	36194306	36194785	480	240	8	80.92	28.94	0.31
chr1	36265367	36266251	885	574	15	60.7	11.19	0.37
chr1	36591846	36593018	1173	522	21	74.64	9.04	0.32
chr1	36627253	36627748	496	248	13	146.39	46.01	0.33
chr1	36853148	36854073	926	242	15	113.03	33.07	0.29
chr1	36985976	36986610	635	393	7	57.68	19.53	0.41
chr1	36996097	36997019	923	257	13	106.34	35.81	0.29
chr1	37100644	37101369	726	480	15	132.85	35.27	0.31
chr1	37227473	37228340	868	432	17	95.09	18.99	0.25
chr1	37507229	37507969	741	240	8	70.39	24.13	0.3
chr1	37543821	37544321	501	248	7	73.01	24.75	0.31
chr1	37775765	37776260	496	248	11	80.6	17.76	0.3
chr1	37819968	37820469	502	246	13	155.16	45.38	0.33
chr1	37829537	37830061	525	380	11	124.03	33	0.28
chr1	37908142	37908832	691	456	14	99.74	18.09	0.3
chr1	37938866	37939374	509	240	11	80.98	16.57	0.31
chr1	38000538	38001129	592	345	7	51.16	14.8	0.49
chr1	38016180	38017030	851	509	17	71.17	11.08	0.3
chr1	38185118	38185644	527	242	13	135.07	33.79	0.32
chr1	38231107	38231620	514	246	8	76.03	22.79	0.31
chr1	38238770	38239255	486	243	8	52.32	13.02	0.46
chr1	38494388	38494865	478	239	7	66	23.26	0.33
chr1	38506142	38506434	293	146	10	215.62	40.7	0.35
chr1	38515705	38516371	667	245	8	75.15	28.88	0.32
chr1	38635181	38635668	488	244	8	70.39	21.71	0.3
chr1	38690626	38691375	750	470	31	253.21	32.56	0.59
chr1	38705506	38706017	512	154	7	68.73	18.5	0.31
chr1	38760583	38761088	506	246	10	80.21	16.28	0.3
chr1	38952949	38953213	265	132	9	160.17	20.93	0.37
chr1	39009117	39009602	486	243	7	73.08	28.88	0.31
chr1	39072215	39072735	521	245	8	83.75	28.49	0.32
chr1	39086587	39087186	600	242	10	97.26	31.85	0.26
chr1	39348742	39349239	498	249	9	65.58	16.28	0.34
chr1	39651625	39652367	743	142	7	51.51	15.65	0.48
chr1	39885000	39885861	862	665	9	64.99	18.43	0.35
chr1	40190618	40191693	1076	348	13	56.2	11.84	0.42
chr1	40293907	40294404	498	249	11	54.07	9.91	0.44
chr1	40666262	40666841	580	304	16	150.78	28.31	0.35
chr1	40774701	40775716	1016	614	14	77.54	19.9	0.29
chr1	40840026	40840531	506	262	12	111.61	24.3	0.28
chr1	40888330	40888821	492	246	12	120.88	34.27	0.28
chr1	41091768	41092258	491	245	8	80.92	28.94	0.31
chr1	41245389	41246141	753	246	8	59.79	24.75	0.37
chr1	41356688	41357270	583	338	7	50.43	11.86	0.5
chr1	41402373	41402876	504	254	14	148.95	35.52	0.34
chr1	41744023	41744507	485	242	12	72.72	13.53	0.31
chr1	41747389	41748224	836	252	39	422.11	83.72	1.68
chr1	41860958	41861448	491	245	9	89.18	29.3	0.31
chr1	41889941	41891858	1918	981	38	111.29	8.18	0.3
chr1	42184212	42184701	490	245	9	75.53	20.93	0.32
chr1	42310849	42311354	506	256	7	60.19	16.84	0.37
chr1	42439925	42440408	484	242	7	54.6	16.28	0.44
chr1	42589660	42590171	512	267	10	110.82	32.56	0.3
chr1	42612579	42613070	492	246	8	77.04	26.05	0.29
chr1	42631560	42632330	771	238	10	57.27	16.28	0.42
chr1	42647256	42648054	799	302	17	129.22	28.49	0.31
chr1	42719664	42720482	819	634	9	56.25	11.63	0.42
chr1	42809519	42809997	479	239	7	60.02	19.31	0.37
chr1	42947684	42948436	753	507	12	102.87	30.64	0.28
chr1	43006095	43006584	490	245	7	64.71	22.34	0.34
chr1	43115941	43116426	486	243	8	64.84	18.6	0.35
chr1	43275386	43276037	652	404	13	83.37	18.2	0.32
chr1	43284616	43285102	487	243	8	79.31	27.71	0.3
chr1	43340514	43341030	517	267	12	89.54	17.91	0.3
chr1	43378826	43379333	508	266	7	72.56	24.75	0.3
chr1	43502478	43503124	647	363	12	91.26	16.85	0.28
chr1	43571197	43571965	769	368	15	139.71	41.49	0.28
chr1	43589024	43589504	481	240	8	73.55	23.68	0.32
chr1	43760961	43761782	822	442	10	73.85	17.14	0.32
chr1	43956743	43957520	778	242	12	69.03	17.91	0.31
chr1	44120143	44120641	499	249	15	147.2	34.88	0.34
chr1	44170219	44170704	486	243	13	137.04	39.19	0.28
chr1	44231184	44231680	497	248	16	184	52.09	0.38
chr1	44237400	44238021	622	245	7	65.5	24.42	0.34
chr1	44279318	44279820	503	254	22	229.94	42.99	0.43
chr1	44482810	44483311	502	255	8	85.64	28.88	0.3
chr1	44502761	44503258	498	249	7	59.36	18.92	0.37
chr1	44511973	44512465	493	246	16	171.05	43.41	0.45
chr1	44556359	44557004	646	248	11	79.42	18.31	0.3
chr1	44567960	44568520	561	286	11	72.46	12.18	0.3
chr1	44714132	44714623	492	246	12	102.03	24.03	0.28
chr1	44725131	44725857	727	478	10	70.29	16.28	0.3
chr1	44747334	44747822	489	244	8	77.04	26.05	0.29
chr1	44967186	44968198	1013	552	13	91.05	24.42	0.28
chr1	44985530	44986114	585	400	9	82.77	19.53	0.31
chr1	45256680	45257343	664	242	11	91.83	27.13	0.28
chr1	45281806	45282831	1026	756	21	167.43	21.87	0.4
chr1	45437687	45438702	1016	240	18	105.63	16.28	0.28
chr1	45472583	45473404	822	245	11	68.24	20.35	0.31
chr1	45561720	45562355	636	401	17	147.02	28.99	0.34
chr1	46051690	46052629	940	284	25	207.11	39.65	0.39
chr1	46060572	46061095	524	282	9	67.87	14.07	0.31
chr1	46093453	46093929	477	238	7	56.45	17.27	0.42
chr1	46556823	46557557	735	338	8	50.1	17.76	0.5
chr1	46612135	46612639	505	248	9	74.57	18.34	0.32
chr1	46645416	46645914	499	249	10	66.98	14.8	0.31
chr1	46668184	46668843	660	420	8	50.46	14.24	0.5
chr1	46676903	46677381	479	239	8	57.15	14.97	0.42
chr1	46933056	46934455	1400	645	24	200.2	35.81	0.36
chr1	46951631	46952133	503	241	7	72.88	24.75	0.31
chr1	47005837	47006319	483	241	7	73.08	28.88	0.31
chr1	47112877	47113432	556	170	9	70.21	18.1	0.3
chr1	47166247	47167373	1127	420	20	190.2	71.47	0.31
chr1	47190586	47191492	907	768	20	143.58	23.99	0.32
chr1	47656832	47657365	534	281	11	109.52	37.13	0.3
chr1	47672140	47672714	575	147	11	84.94	18.31	0.3
chr1	47689683	47690322	640	397	8	60.1	15.63	0.37
chr1	47907840	47908584	745	496	10	94.42	24.75	0.25
chr1	47914098	47914593	496	248	9	89.18	29.3	0.31
chr1	47938181	47938674	494	247	9	69.74	18.09	0.3
chr1	48056759	48057862	1104	447	17	50.85	6.85	0.49
chr1	48080543	48081050	508	262	8	85.2	28.88	0.3
chr1	48118094	48118876	783	262	14	92.43	18.09	0.28
chr1	48194319	48194814	496	248	8	64.84	18.6	0.35
chr1	48287591	48288080	490	245	7	54.6	16.28	0.44
chr1	48312305	48312788	484	242	8	69.21	21.01	0.31
chr1	48409210	48409665	456	228	7	73.08	28.88	0.31
chr1	48460935	48461448	514	242	7	53.73	13.95	0.44
chr1	48568970	48569720	751	479	16	112.51	19.21	0.29
chr1	48677008	48677722	715	468	7	61.01	16.28	0.36
chr1	48692378	48693482	1105	736	27	83.18	9.65	0.31
chr1	48762569	48763068	500	248	7	72.63	24.42	0.3
chr1	48894212	48894801	590	349	13	121.4	27.13	0.29
chr1	48967126	48967608	483	241	10	112.53	41.26	0.28
chr1	49037975	49038564	590	248	22	280.97	85.46	0.83
chr1	49293453	49293948	496	248	7	54.6	16.28	0.44
chr1	49303114	49303610	497	248	13	154.59	52.91	0.32
chr1	49432481	49432961	481	240	9	98.95	37.13	0.28
chr1	49609980	49610665	686	129	8	65.56	22.79	0.34
chr1	49845618	49846553	936	488	10	73.9	19.53	0.32
chr1	50038573	50039295	723	248	15	160.75	53.63	0.37
chr1	50089455	50089978	524	350	7	50.43	12.8	0.5
chr1	50200740	50201231	492	246	10	92.78	26.7	0.26
chr1	50213329	50214079	751	297	13	116.74	35.73	0.28
chr1	50314920	50315411	492	246	8	85.79	33	0.3
chr1	50434806	50435329	524	245	11	109.45	30.71	0.3
chr1	50466856	50467356	501	262	9	89.1	26.05	0.31
chr1	50475814	50476394	581	182	7	59.48	18.92	0.37
chr1	50484707	50485248	542	158	14	165.22	49.51	0.39
chr1	50545859	50546350	492	246	11	109.04	31.98	0.3
chr1	50575451	50576015	565	384	8	65.98	13.57	0.33
chr1	50581841	50582341	501	247	13	130.93	32.62	0.3
chr1	50657651	50658449	799	555	11	103.21	41.26	0.28
chr1	50712090	50712563	474	237	7	65.35	22.79	0.34
chr1	50750325	50750820	496	248	8	77.04	26.05	0.29
chr1	51103136	51103623	488	244	9	89.18	29.3	0.31
chr1	51189716	51190231	516	270	9	68.97	14.24	0.31
chr1	51245415	51245918	504	255	9	98.06	32.56	0.27
chr1	51285077	51285572	496	248	11	114.66	35.81	0.29
chr1	51350749	51351242	494	247	10	104.54	34.64	0.28
chr1	51529912	51530422	511	267	11	97.04	23.26	0.26
chr1	51540033	51540516	484	242	9	68.93	17.73	0.31
chr1	51896423	51896914	492	246	9	70.21	18.31	0.3
chr1	51948753	51949631	879	343	13	83.13	20.35	0.31
chr1	52352589	52353175	587	246	8	50.44	12.66	0.5
chr1	52454546	52455154	609	247	9	70.21	19.83	0.3
chr1	52532233	52533063	831	485	8	58.76	13.02	0.37
chr1	52783825	52784320	496	248	11	100.24	26.73	0.29
chr1	52914514	52915133	620	243	11	70.94	14.65	0.3
chr1	53180160	53180680	521	247	10	61.59	10.85	0.36
chr1	53280150	53280633	484	242	7	50.43	14.24	0.5
chr1	53377537	53378161	625	246	9	70.21	20.35	0.3
chr1	53503329	53503836	508	259	11	90.87	20.35	0.28
chr1	53638844	53639643	800	330	20	196.04	36.18	0.33
chr1	53821402	53821885	484	242	7	73.08	28.88	0.31
chr1	53896494	53897440	947	475	10	80.99	27.13	0.3
chr1	54243349	54244196	848	603	13	111.13	39.07	0.3
chr1	54249661	54250365	705	248	10	65.91	16.28	0.33
chr1	54334579	54335091	513	266	10	71.05	15.03	0.3
chr1	54469381	54469902	522	282	9	54.52	11.33	0.44
chr1	54603105	54603747	643	249	17	197.57	61.88	0.33
chr1	54841624	54842115	492	246	7	72.1	28.03	0.3
chr1	54925840	54926803	964	714	19	193.59	53.63	0.32
chr1	54941694	54942327	634	213	11	72.46	17.2	0.3
chr1	55117241	55117745	505	247	7	61.37	17.44	0.36
chr1	55209670	55210171	502	248	12	117.91	29.84	0.29
chr1	55313516	55314064	549	305	7	67.97	23.26	0.31
chr1	55392278	55393216	939	693	13	118.01	28.49	0.29
chr1	55450678	55451158	481	240	7	54.6	16.28	0.44
chr1	55466668	55467278	611	239	7	60.21	20.35	0.37
chr1	55524135	55524622	488	244	8	69.51	21.18	0.3
chr1	55710413	55711366	954	706	14	72.55	15.53	0.3
chr1	55798183	55798695	513	263	8	77.59	23.74	0.29
chr1	55848599	55849210	612	379	10	80.74	19.93	0.3
chr1	56115104	56115636	533	265	24	288.09	60.74	0.88
chr1	56130710	56131421	712	498	8	57.78	16.28	0.41
chr1	56132235	56132794	560	333	9	77.17	21.71	0.3
chr1	56133784	56134468	685	436	13	130.93	40.89	0.3
chr1	56364574	56365204	631	384	7	65.48	24.75	0.34
chr1	56408570	56409519	950	246	13	118.13	33	0.29
chr1	56585496	56585988	493	246	7	59.48	18.99	0.37
chr1	56765035	56765526	492	246	14	170.31	57.76	0.44
chr1	56880015	56880494	480	240	7	68.06	24.77	0.31
chr1	56910890	56911404	515	248	17	144.86	22.79	0.33
chr1	57130301	57130794	494	247	7	72.63	28.49	0.3
chr1	57155139	57155936	798	439	15	78.56	11.27	0.3
chr1	57188644	57189290	647	240	9	70.21	18.43	0.3
chr1	57237053	57237533	481	240	10	111.9	40.7	0.28
chr1	57283627	57284403	777	529	11	104.58	41.26	0.28
chr1	57298126	57298703	578	331	13	146.08	48.84	0.33
chr1	57459615	57460095	481	240	7	59.48	18.99	0.37
chr1	57570827	57571425	599	241	8	79.1	28.88	0.3
chr1	57608042	57608555	514	238	12	102.87	20.92	0.28
chr1	57664088	57664586	499	249	11	124.56	43.67	0.29
chr1	57704280	57704772	493	246	12	118.13	32.56	0.29
chr1	57821320	57821820	501	245	7	73.01	24.75	0.31
chr1	57852173	57852656	484	242	12	140.03	48.84	0.28
chr1	57873211	57873767	557	389	8	56.31	14.24	0.42
chr1	57994081	57994584	504	254	12	127.5	32.56	0.31
chr1	58011522	58012005	484	242	7	72.63	28.49	0.3
chr1	58056099	58056681	583	342	9	55.61	13.02	0.43
chr1	58086450	58087188	739	437	12	76.77	16.28	0.29
chr1	58131185	58131792	608	363	9	90.87	33	0.28
chr1	58226051	58226552	502	257	18	186.52	39.53	0.42
chr1	58238801	58239279	479	239	7	58.12	18.19	0.4
chr1	58490282	58490968	687	449	8	74.08	28.88	0.32
chr1	58584665	58585157	493	246	7	72.17	28.09	0.3
chr1	58697922	58698431	510	238	8	59.4	12.21	0.37
chr1	58779267	58779777	511	246	8	84.98	28.88	0.3
chr1	58835810	58836317	508	249	9	83.9	23.26	0.32
chr1	58899017	58899549	533	276	18	226.36	61.05	0.4
chr1	59017672	59018454	783	272	19	152.76	22.38	0.33
chr1	59113980	59114593	614	240	10	66.78	14.47	0.31
chr1	59270686	59271174	489	244	9	98.39	36.63	0.27
chr1	59302765	59303266	502	261	8	52.32	11.44	0.46
chr1	59427377	59427945	569	339	8	55.38	18.99	0.44
chr1	59440971	59441911	941	692	16	127.84	45.58	0.31
chr1	59524444	59524942	499	249	10	80.74	20.35	0.3
chr1	59578832	59579354	523	279	16	171.05	39.73	0.45
chr1	59683488	59684058	571	396	19	168.81	23.51	0.42
chr1	59779015	59779665	651	241	9	51.47	11.4	0.48
chr1	59928472	59929512	1041	620	11	63.59	11.63	0.35
chr1	60147233	60147728	496	248	8	84.98	32.3	0.3
chr1	60265789	60266310	522	357	7	71.22	24.42	0.31
chr1	60381672	60382153	482	241	10	101.73	32.56	0.27
chr1	60423114	60423598	485	242	12	91.26	19.53	0.28
chr1	60497421	60497907	487	243	11	105.65	29.84	0.28
chr1	60770523	60771108	586	323	10	93.51	22.26	0.25
chr1	60936985	60937954	970	530	8	53.37	19.53	0.45
chr1	61006849	61007340	492	246	9	89.18	29.3	0.31
chr1	61144232	61144763	532	240	13	151.74	49.51	0.33
chr1	61213779	61214289	511	249	10	93.51	22.18	0.25
chr1	61281721	61282224	504	252	30	437.62	115.52	1.89
chr1	61323837	61324364	528	275	18	228.21	57.76	0.41
chr1	61325944	61326462	519	246	10	110.2	36.63	0.29
chr1	61591884	61592595	712	248	13	129.75	45.43	0.3
chr1	61599483	61600186	704	441	15	105.62	22.38	0.28
chr1	61643106	61643587	482	241	7	73.08	28.88	0.31
chr1	61784965	61785916	952	529	13	104.61	29.3	0.28
chr1	61798485	61798997	513	249	16	122.88	20.88	0.28
chr1	61818208	61818683	476	238	7	65.35	22.79	0.34
chr1	61856458	61857359	902	667	10	61.17	20.93	0.36
chr1	61858682	61858993	312	156	7	112.71	21.91	0.29
chr1	61904438	61904937	500	240	9	54.52	10.85	0.44
chr1	61972068	61972551	484	242	7	67.36	24.25	0.32
chr1	62080785	62081272	488	244	9	53.61	11.92	0.45
chr1	62175913	62176431	519	270	8	60.1	14.79	0.37
chr1	62277821	62278511	691	321	11	61.81	16.28	0.36
chr1	62445865	62446360	496	248	7	55.51	16.76	0.43
chr1	62490123	62490618	496	248	10	80.74	20.35	0.3
chr1	62491913	62492398	486	243	11	109.93	32.56	0.3
chr1	62571537	62572008	472	236	7	61.69	20.35	0.36
chr1	62601924	62602605	682	452	21	173.62	27.71	0.42
chr1	62875463	62875941	479	239	7	55.05	16.51	0.44
chr1	62926051	62926656	606	242	8	63.48	16.28	0.35
chr1	63156285	63156566	282	141	7	109.92	16.28	0.3
chr1	63327023	63327528	506	244	12	81.35	13.57	0.31
chr1	63474528	63475031	504	254	11	91.63	20.51	0.27
chr1	63816175	63817027	853	604	12	82.19	25.58	0.31
chr1	64070220	64070858	639	241	9	61.48	14.56	0.36
chr1	64099298	64099815	518	276	14	141.83	29.84	0.31
chr1	64147318	64147856	539	286	10	82.68	18.34	0.31
chr1	64311572	64312061	490	245	9	60.7	14.36	0.37
chr1	64326001	64326518	518	248	10	79.19	18.31	0.3
chr1	64342099	64342593	495	247	8	55.97	14.47	0.42
chr1	64931290	64932192	903	538	9	52.57	13.95	0.46
chr1	64951801	64952328	528	244	16	197.04	57.76	0.33
chr1	65008434	65009188	755	241	11	104.11	35.73	0.28
chr1	65071569	65072050	482	241	11	123.96	43.16	0.28
chr1	65106143	65106630	488	244	15	155.79	39.72	0.35
chr1	65198059	65198363	305	152	9	155.41	29.3	0.34
chr1	65326017	65326888	872	624	15	83.22	17.76	0.31
chr1	65352206	65352695	490	245	7	73.08	28.88	0.31
chr1	65447546	65448037	492	246	17	181.27	43.93	0.36
chr1	65718805	65719400	596	383	9	71.48	20.04	0.3
chr1	65880914	65881397	484	242	12	116.39	31.52	0.3
chr1	65937866	65938547	682	227	8	73.84	28.49	0.32
chr1	66031297	66032122	826	245	16	112.51	24.97	0.29
chr1	66159376	66159868	493	246	14	125.42	28.09	0.29
chr1	66507139	66507753	615	371	8	62.95	18.99	0.36
chr1	66626690	66627207	518	279	8	84.48	28.88	0.3
chr1	66840670	66841157	488	244	7	65.35	22.79	0.34
chr1	66984522	66985248	727	128	7	50.43	17.75	0.5
chr1	67102915	67103556	642	417	8	76.55	28.88	0.3
chr1	67168967	67169583	617	246	8	75.72	23.26	0.32
chr1	67215447	67216102	656	287	10	100.16	28.88	0.29
chr1	67242003	67242800	798	247	12	115.54	41.26	0.29
chr1	67277908	67278411	504	248	17	211.3	62.01	0.41
chr1	67487151	67488113	963	248	34	414.51	127.89	1.6
chr1	67566904	67567401	498	249	8	85.28	32.56	0.31
chr1	67571085	67571592	508	248	13	101.85	19.85	0.27
chr1	67699410	67699885	476	238	7	61.69	20.35	0.36
chr1	67985791	67986485	695	249	13	62.53	11.94	0.36
chr1	68030478	68031231	754	609	8	65.16	21.23	0.34
chr1	68043788	68044279	492	246	14	168.43	56.06	0.41
chr1	68100661	68101552	892	642	20	133.85	29.04	0.32
chr1	68128189	68128681	493	246	12	138.69	47.65	0.27
chr1	68160533	68161077	545	297	15	138.42	28.83	0.29
chr1	68231554	68232057	504	246	10	93.51	24.61	0.25
chr1	68235260	68235906	647	244	18	193.07	55.35	0.32
chr1	68252405	68252968	564	326	13	95.16	17.91	0.25
chr1	68424817	68425306	490	245	7	54.6	16.28	0.44
chr1	68427933	68428486	554	246	8	81.98	28.88	0.31
chr1	68572174	68572800	627	246	8	60.1	17.86	0.37
chr1	68702755	68703256	502	257	10	88.4	21.87	0.3
chr1	68952348	68952825	478	239	7	65.35	22.79	0.34
chr1	69129561	69130397	837	349	9	77.86	24.75	0.29
chr1	69171303	69171820	518	241	7	71.92	24.75	0.3
chr1	69251074	69251563	490	245	7	71.82	27.79	0.3
chr1	69484272	69484865	594	241	8	60.1	16.92	0.37
chr1	69537878	69538414	537	176	7	70.29	24.42	0.3
chr1	69552588	69553263	676	245	11	111.44	41.26	0.29
chr1	69983838	69984541	704	455	11	104.07	37	0.28
chr1	70032302	70032977	676	433	14	94.85	21.16	0.25
chr1	70054430	70055088	659	442	17	195.71	53.63	0.33
chr1	70218968	70219275	308	154	7	125.79	28.49	0.3
chr1	70244332	70244964	633	195	7	60.44	17.69	0.37
chr1	70284888	70285534	647	398	7	64.67	20.63	0.34
chr1	70386781	70387270	490	245	8	85.28	32.56	0.31
chr1	70524923	70525414	492	246	9	98.39	36.63	0.27
chr1	70544261	70544765	505	247	10	112.07	37.13	0.29
chr1	70583515	70584269	755	247	10	93.51	36.87	0.25
chr1	70601535	70602004	470	235	8	85.79	33	0.3
chr1	70664667	70665051	385	192	7	61.48	11.4	0.36
chr1	70673784	70674265	482	241	8	51.07	12.55	0.49
chr1	71045844	71046348	505	259	9	98.54	33	0.28
chr1	71528032	71528519	488	244	9	97.38	35.75	0.26
chr1	71557971	71558243	273	136	9	199.98	36.63	0.35
chr1	71582265	71582763	499	249	7	59.42	18.95	0.37
chr1	71699886	71700400	515	266	13	153.65	41.26	0.31
chr1	71893448	71893933	486	243	7	73.08	28.88	0.31
chr1	71989768	71990267	500	286	8	85.79	28.88	0.3
chr1	72053021	72053589	569	184	8	68.4	28.49	0.31
chr1	72062888	72063404	517	276	9	70.21	12.62	0.3
chr1	72212190	72212773	584	271	11	118.03	36.63	0.29
chr1	72229211	72229697	487	243	14	170.31	57.76	0.44
chr1	72275186	72275675	490	245	7	71.97	27.92	0.3
chr1	72311431	72312316	886	640	13	121.34	44.77	0.29
chr1	72352995	72354194	1200	702	11	83.56	28.88	0.32
chr1	72388809	72389316	508	259	16	182.87	45.58	0.37
chr1	72393401	72394188	788	239	10	56.37	9.04	0.42
chr1	72400975	72401716	742	243	12	89.3	23.26	0.3
chr1	72752329	72752816	488	244	7	72.63	28.49	0.3
chr1	72813541	72814146	606	244	11	91.63	19.73	0.27
chr1	72860641	72861132	492	246	11	126.48	45.38	0.31
chr1	72872391	72873198	808	562	10	90.78	37.13	0.28
chr1	73032704	73033202	499	249	13	154.47	52.8	0.32
chr1	73157712	73158272	561	312	9	70.94	16.28	0.3
chr1	73203161	73203641	481	240	7	73.08	28.88	0.31
chr1	73220904	73221566	663	219	12	122.12	42.63	0.27
chr1	73260886	73261497	612	197	8	78.31	24.75	0.29
chr1	73360687	73361848	1162	703	21	203.79	57.76	0.38
chr1	73373412	73373886	475	237	8	73.55	23.68	0.32
chr1	73562143	73562991	849	286	14	137.19	45.38	0.29
chr1	73632936	73633427	492	246	8	85.28	32.56	0.31
chr1	73713566	73714053	488	244	10	93.51	27.13	0.25
chr1	73814642	73815498	857	705	24	274.05	65.12	0.76
chr1	73968465	73968950	486	243	8	84.23	31.65	0.31
chr1	74464931	74465420	490	245	12	140.78	49.51	0.29
chr1	74500036	74500564	529	288	8	83.7	28.88	0.32
chr1	74883135	74883658	524	248	10	93.51	25.59	0.25
chr1	75093968	75094631	664	422	11	112.33	41.26	0.29
chr1	75181537	75182131	595	355	9	91.76	33	0.28
chr1	75303205	75303710	506	256	7	64.96	19.53	0.35
chr1	75589847	75590342	496	248	7	73.08	28.88	0.31
chr1	75795567	75796092	526	243	7	71.41	24.75	0.3
chr1	75813140	75814084	945	244	15	127.57	45.58	0.31
chr1	75834107	75834594	488	244	8	84.36	31.76	0.3
chr1	75912113	75912596	484	242	7	73.08	28.88	0.31
chr1	75936835	75937346	512	262	11	125.29	41.26	0.29
chr1	75956865	75957666	802	561	11	82.8	24.42	0.31
chr1	76080864	76081382	519	259	13	153.2	45.38	0.34
chr1	76201417	76202121	705	240	8	64.59	19.53	0.34
chr1	76361797	76362301	505	248	8	85.28	24.66	0.31
chr1	76513801	76514297	497	248	7	69.51	25.9	0.3
chr1	76567685	76568186	502	244	9	98.79	33	0.28
chr1	76574337	76574869	533	236	7	70.98	24.75	0.3
chr1	76604777	76605111	335	167	7	63.52	9.54	0.35
chr1	76649818	76650531	714	405	8	70.39	23.25	0.3
chr1	76792902	76793586	685	230	7	55.28	19.53	0.44
chr1	76800896	76801376	481	240	9	65.58	16.28	0.34
chr1	76860908	76861676	769	204	11	80.98	20.03	0.31
chr1	76871224	76871534	311	155	7	105.65	18.99	0.28
chr1	76959923	76960682	760	325	16	141.7	32.56	0.31
chr1	77060709	77061393	685	556	7	55.28	16.28	0.44
chr1	77074059	77074970	912	322	11	96.75	33	0.26
chr1	77119210	77119751	542	386	7	70.43	16.5	0.3
chr1	77177065	77177558	494	247	9	97.89	36.19	0.27
chr1	77199152	77199650	499	249	7	50.37	14.22	0.5
chr1	77247269	77247783	515	249	7	71.66	24.42	0.3
chr1	77299495	77299988	494	247	11	80.41	17.69	0.3
chr1	77337530	77338065	536	260	12	81.95	14.54	0.31
chr1	77480501	77481004	504	244	12	139.6	40.7	0.28
chr1	77582014	77582527	514	269	11	104.29	27.13	0.28
chr1	77838217	77838698	482	241	7	73.08	28.88	0.31
chr1	77909135	77909857	723	249	11	105.65	39.23	0.28
chr1	77942469	77942955	487	243	18	229.51	71.47	0.43
chr1	78393042	78393551	510	247	13	125.17	30.05	0.29
chr1	78594196	78594692	497	248	36	282.13	26.48	0.84
chr1	78607807	78608400	594	249	8	79.41	28.88	0.3
chr1	78716516	78717003	488	244	10	79.67	19.86	0.3
chr1	78893694	78894340	647	212	7	64.67	24.75	0.34
chr1	78934941	78935449	509	248	9	98.21	28.88	0.27
chr1	79487283	79487784	502	249	10	75.42	16.28	0.32
chr1	79503757	79504262	506	142	7	72.24	24.42	0.3
chr1	79505669	79506163	495	247	12	139.48	48.35	0.28
chr1	79558676	79559177	502	245	7	72.63	24.52	0.3
chr1	79600476	79601240	765	482	9	58.85	16.28	0.37
chr1	79619663	79620148	486	243	7	65.35	22.79	0.34
chr1	79785059	79785545	487	243	12	118.13	32.56	0.29
chr1	79835536	79836017	482	241	11	89.87	21.58	0.3
chr1	80043666	80044158	493	246	9	98.95	37.13	0.28
chr1	80201160	80201912	753	246	14	94.7	23.51	0.25
chr1	80578864	80579376	513	266	8	76.1	22.79	0.31
chr1	80611542	80612072	531	367	8	62.7	16.28	0.36
chr1	80720974	80721459	486	243	8	83.47	31.01	0.32
chr1	80728159	80728662	504	255	8	85.49	28.88	0.3
chr1	80841337	80841850	514	247	17	163.45	31.38	0.38
chr1	80968977	80969465	489	244	9	85.28	26.64	0.31
chr1	81098550	81099046	497	248	8	85.28	32.56	0.31
chr1	81174293	81174784	492	246	7	72.1	28.03	0.3
chr1	81277485	81277996	512	275	11	90.49	18.31	0.28
chr1	81353974	81354465	492	246	7	73.08	28.88	0.31
chr1	81524501	81524988	488	244	9	97.38	35.75	0.26
chr1	81586197	81586805	609	243	9	81.74	26.44	0.3
chr1	81635783	81636274	492	246	12	102.03	24.03	0.28
chr1	82071959	82072702	744	248	12	76.44	14.47	0.3
chr1	82085190	82085671	482	241	7	59.48	18.99	0.37
chr1	82333511	82334154	644	354	13	140.57	41.26	0.29
chr1	82371397	82371899	503	364	7	70.83	23.26	0.31
chr1	82471992	82472489	498	249	13	148.99	48.1	0.34
chr1	82543300	82543795	496	248	7	72.37	28.26	0.3
chr1	82591493	82591976	484	242	8	85.79	33	0.3
chr1	82648117	82648720	604	244	7	66.9	24.75	0.31
chr1	82767950	82768465	516	241	15	145.12	30.23	0.33
chr1	82840882	82841368	487	243	8	85.79	33	0.3
chr1	82846419	82847119	701	216	7	54.55	13.02	0.44
chr1	82896288	82897178	891	280	9	61.48	20.31	0.36
chr1	83026690	83027174	485	242	7	71.63	27.63	0.3
chr1	83059111	83059584	474	237	8	84.36	31.76	0.3
chr1	83267926	83268664	739	240	7	59.48	24.06	0.37
chr1	83306275	83307026	752	243	10	94	37.13	0.26
chr1	83311831	83312806	976	728	14	128.61	49.51	0.31
chr1	83397048	83397898	851	387	9	76.65	28.49	0.29
chr1	83407348	83407856	509	260	10	93.51	24.86	0.25
chr1	83459993	83460482	490	245	7	65.35	22.79	0.34
chr1	83465162	83465801	640	211	10	100.66	32.56	0.29
chr1	83532629	83533306	678	436	9	69.55	21.71	0.3
chr1	83587502	83587985	484	242	7	65.35	22.79	0.34
chr1	83595321	83595804	484	242	7	65.35	22.79	0.34
chr1	83742403	83743090	688	233	8	70.39	26.13	0.3
chr1	83743707	83744462	756	242	11	105.25	40.7	0.28
chr1	84089735	84090230	496	248	8	85.79	33	0.3
chr1	84096858	84097361	504	247	7	72.63	24.61	0.3
chr1	84107537	84108022	486	243	8	85.79	33	0.3
chr1	84132917	84133396	480	240	7	73.08	28.88	0.31
chr1	84206305	84206798	494	247	10	112.53	41.26	0.28
chr1	84315717	84316210	494	247	13	155.39	53.63	0.33
chr1	84441500	84441998	499	249	10	111.81	40.62	0.28
chr1	84470515	84471209	695	246	13	136.13	49.51	0.28
chr1	84499999	84500569	571	430	8	70.39	21.69	0.3
chr1	84748951	84749430	480	240	10	91.68	26.05	0.27
chr1	84835648	84836165	518	145	11	124.71	37.13	0.29
chr1	85094050	85094538	489	244	9	89.18	29.3	0.31
chr1	85164903	85165732	830	550	14	112.99	24.42	0.29
chr1	85234277	85234858	582	337	17	182.84	43	0.37
chr1	85278621	85279098	478	239	8	85.79	33	0.3
chr1	85436955	85437480	526	245	8	68.56	18.99	0.31
chr1	85807838	85808319	482	241	9	80.26	23.54	0.3
chr1	86035810	86036297	488	244	10	55.92	11.35	0.42
chr1	86045923	86046500	578	239	14	144.03	37.64	0.32
chr1	86528805	86529304	500	256	10	93.51	24.42	0.25
chr1	87051126	87051685	560	164	16	152.22	32.56	0.33
chr1	87331374	87332180	807	544	11	90.26	22.34	0.28
chr1	87349806	87350272	467	233	7	66	23.26	0.33
chr1	87550291	87550854	564	131	11	120.45	41.26	0.28
chr1	87691385	87691873	489	244	7	65.35	22.79	0.34
chr1	88033838	88034330	493	246	7	59.03	18.73	0.37
chr1	88124477	88124970	494	247	8	70.39	21.71	0.3
chr1	88179100	88179636	537	293	9	95.99	33	0.26
chr1	88208394	88208904	511	367	11	124.7	32.56	0.29
chr1	88297923	88298633	711	462	16	171.05	50.15	0.45
chr1	88331469	88331988	520	239	9	97.33	33	0.26
chr1	88343505	88343992	488	244	12	138.71	47.66	0.27
chr1	88350997	88351491	495	247	10	80.3	20.15	0.3
chr1	88457437	88457716	280	140	7	140.78	28.88	0.29
chr1	88476200	88476772	573	432	8	72.06	19.53	0.3
chr1	88528843	88529106	264	132	7	155.39	28.88	0.33
chr1	88657783	88658264	482	241	9	68.76	17.65	0.31
chr1	88767519	88768016	498	249	7	59.48	18.99	0.37
chr1	88843276	88843773	498	249	8	59.96	16.21	0.37
chr1	89101671	89102334	664	267	9	75.31	21.5	0.32
chr1	89358234	89359097	864	243	11	98.72	40.7	0.28
chr1	89797262	89797762	501	253	11	80.89	16.28	0.31
chr1	89873985	89874515	531	154	8	81.24	23.26	0.31
chr1	89967809	89968583	775	531	9	61.48	20.19	0.36
chr1	90088087	90088975	889	627	15	101.54	24.42	0.27
chr1	90092292	90092958	667	257	9	86.52	28.49	0.31
chr1	90124407	90124898	492	246	10	111.16	40.05	0.3
chr1	90172970	90173467	498	249	20	192.5	36.18	0.32
chr1	90348542	90349029	488	244	7	65.35	22.79	0.34
chr1	90731435	90732200	766	511	9	58.8	16.28	0.37
chr1	90757897	90758411	515	246	11	125	41.26	0.29
chr1	90829434	90830096	663	255	12	125.48	41.26	0.29
chr1	90855144	90855703	560	239	7	69.36	24.75	0.31
chr1	90858124	90858493	370	185	8	98.2	24.09	0.27
chr1	90865991	90866476	486	243	7	65.35	22.79	0.34
chr1	90907856	90908602	747	157	9	78.06	25.9	0.29
chr1	90941452	90941926	475	237	7	59.48	18.99	0.37
chr1	91289396	91289875	480	240	7	72.63	28.49	0.3
chr1	91478771	91479296	526	168	15	120.65	16.28	0.28
chr1	91540383	91541104	722	502	8	59.72	20.35	0.37
chr1	91852582	91853408	827	387	24	96.56	10.42	0.26
chr1	92013189	92013690	502	245	8	85.64	28.88	0.3
chr1	92034919	92035411	493	246	14	169.44	56.98	0.42
chr1	92067414	92067963	550	252	16	122.88	19.4	0.28
chr1	92071020	92071489	470	235	8	55.97	14.47	0.42
chr1	92133964	92134933	970	305	17	166.73	28.88	0.4
chr1	92194380	92194977	598	189	9	68.42	13.95	0.31
chr1	92265588	92266063	476	238	9	81.74	24.42	0.3
chr1	92460739	92461250	512	249	10	79.7	18.31	0.3
chr1	92495790	92496276	487	243	9	86.79	27.64	0.31
chr1	92584222	92584706	485	242	10	97.42	29.6	0.26
chr1	92774865	92775404	540	245	26	264.56	39.79	0.69
chr1	92880015	92880510	496	248	9	75.53	20.93	0.32
chr1	92881477	92882426	950	255	12	64.46	18.09	0.34
chr1	92962415	92963090	676	242	11	66.98	14.65	0.31
chr1	92967811	92968653	843	600	12	65.14	13.02	0.34
chr1	92972445	92972936	492	246	9	75.53	20.93	0.32
chr1	93072215	93072707	493	246	7	62.86	21.1	0.36
chr1	93209724	93210555	832	454	11	76.58	19.73	0.3
chr1	93596075	93596816	742	244	8	70.78	24.42	0.31
chr1	93689223	93689726	504	254	9	70.21	16.41	0.3
chr1	93700408	93700758	351	175	8	105.65	21.71	0.28
chr1	93784581	93785188	608	249	12	107.73	24.42	0.29
chr1	93895749	93896246	498	249	7	71.82	27.79	0.3
chr1	93925263	93925767	505	258	10	104.09	31.17	0.28
chr1	93972379	93972924	546	247	14	159.35	49.21	0.37
chr1	94150634	94151357	724	292	8	63.64	19.53	0.34
chr1	94218879	94219458	580	237	8	54.9	10.17	0.44
chr1	94233586	94234081	496	248	9	81.42	24.22	0.31
chr1	94631817	94632395	579	367	8	63.94	18.38	0.34
chr1	94718963	94719454	492	246	20	219.56	49.33	0.38
chr1	94759592	94760142	551	238	7	50.43	13.45	0.5
chr1	94810269	94810878	610	366	17	147.02	31.78	0.34
chr1	94861134	94861698	565	244	12	111.61	29.84	0.28
chr1	94903612	94904157	546	249	16	122.82	19.24	0.28
chr1	95148381	95148893	513	231	8	76.1	22.79	0.31
chr1	95241204	95241786	583	195	9	69.42	16.28	0.3
chr1	95245172	95245652	481	240	8	85.79	33	0.3
chr1	95416092	95416588	497	248	10	86.63	23.26	0.31
chr1	95419485	95419792	308	154	8	91.26	13.02	0.28
chr1	95482277	95482789	513	263	10	97.09	24.12	0.26
chr1	95491644	95492430	787	578	15	155.11	41.26	0.33
chr1	95566667	95567219	553	358	7	51.45	13.95	0.48
chr1	95607122	95607615	494	247	8	79.31	27.71	0.3
chr1	95745485	95745968	484	242	8	85.79	33	0.3
chr1	95888982	95889898	917	450	10	85.16	24.75	0.3
chr1	95945379	95946302	924	676	10	84.82	33	0.3
chr1	96077317	96077819	503	151	7	72.63	24.56	0.3
chr1	96079322	96079827	506	262	9	88.69	26.05	0.3
chr1	96082070	96082624	555	308	23	304.76	90.76	0.78
chr1	96118218	96118763	546	242	17	184.93	44.44	0.39
chr1	96139082	96139579	498	249	7	50.3	14.19	0.5
chr1	96150747	96151242	496	248	14	170.31	57.76	0.44
chr1	96153306	96153788	483	241	8	85.79	33	0.3
chr1	96255556	96256065	510	266	21	240.87	51.55	0.5
chr1	96412420	96412900	481	240	9	81.74	24.42	0.3
chr1	96425968	96426402	435	217	7	52.32	11.4	0.46
chr1	96817892	96818379	488	244	7	71.83	27.8	0.3
chr1	96929390	96929882	493	246	8	70.39	21.71	0.3
chr1	96934393	96935217	825	523	9	70.21	23.5	0.3
chr1	97127904	97128350	447	223	8	60.1	16.28	0.37
chr1	97274097	97274619	523	275	8	79.26	25.32	0.3
chr1	97291249	97291758	510	248	8	85.05	28.88	0.3
chr1	97417512	97418020	509	243	9	98.21	33	0.27
chr1	97617765	97618329	565	248	8	64.81	18.38	0.35
chr1	97623794	97624297	504	255	10	84.42	20.07	0.3
chr1	97774668	97775154	487	243	9	98.95	37.13	0.28
chr1	97785202	97785860	659	372	7	52.94	14.53	0.46
chr1	97800627	97801384	758	245	12	107.86	33.91	0.29
chr1	97959885	97960570	686	441	11	99.09	32.56	0.29
chr1	97991219	97991797	579	344	9	61.48	15.08	0.36
chr1	98189653	98190155	503	262	9	98.71	33	0.28
chr1	98217374	98218100	727	487	12	80.15	25.58	0.3
chr1	98646010	98646490	481	240	8	64.84	18.6	0.35
chr1	98734830	98735316	487	243	9	98.95	37.13	0.28
chr1	98848855	98849352	498	249	13	155.39	53.63	0.33
chr1	98875840	98876333	494	247	8	85.79	33	0.3
chr1	98894403	98895098	696	448	15	162.38	56.98	0.38
chr1	99047984	99048568	585	344	9	81.74	25.39	0.3
chr1	99066439	99066938	500	250	22	275.35	68.37	0.77
chr1	99099503	99100111	609	193	7	50.43	14.87	0.5
chr1	99143170	99143813	644	490	16	102.53	16.47	0.28
chr1	99157243	99157718	476	238	10	112.53	41.26	0.28
chr1	99213967	99214507	541	239	7	56.98	16.28	0.41
chr1	99302317	99302909	593	331	17	172.16	37.98	0.46
chr1	99307444	99308084	641	392	8	68	22.79	0.31
chr1	99321749	99322288	540	388	12	123.78	35.81	0.28
chr1	99340278	99340771	494	247	8	67.5	20.04	0.32
chr1	99391771	99392252	482	241	7	73.08	28.88	0.31
chr1	99493070	99493571	502	249	12	137.16	42.63	0.29
chr1	99641077	99641577	501	241	12	140.67	45.38	0.29
chr1	99676761	99677247	487	243	11	98.1	25.58	0.27
chr1	99692005	99692902	898	465	12	79.6	16.28	0.3
chr1	99737235	99738114	880	247	9	75.85	33	0.32
chr1	99965669	99966163	495	247	8	70.39	21.71	0.3
chr1	100299003	100299940	938	535	11	57.04	16.28	0.42
chr1	100489898	100490381	484	242	8	77.04	26.05	0.29
chr1	100958165	100958683	519	271	11	112.81	26.05	0.29
chr1	100966143	100966644	502	253	10	86.45	20.93	0.31
chr1	101003934	101004434	501	243	8	72.63	28.54	0.3
chr1	101089269	101089764	496	248	13	130.46	34.99	0.3
chr1	101236979	101237279	301	150	7	98.1	16.28	0.27
chr1	101266064	101266783	720	446	8	71.87	24.42	0.3
chr1	101487149	101487644	496	248	14	125.79	28.26	0.3
chr1	101595197	101595703	507	260	7	63.02	18.43	0.36
chr1	101688999	101689329	331	165	7	86.63	16.28	0.31
chr1	101939138	101939617	480	240	7	65.35	22.79	0.34
chr1	101986965	101987511	547	245	10	89.49	24.42	0.3
chr1	102124853	102125845	993	308	12	103.96	41.26	0.27
chr1	102360751	102361239	489	244	9	98.95	37.13	0.28
chr1	102390564	102391283	720	478	8	72.37	28.88	0.3
chr1	102666378	102667227	850	239	10	70.2	24.42	0.3
chr1	102703142	102703629	488	244	7	65.35	22.79	0.34
chr1	102799271	102799768	498	249	7	59.36	18.92	0.37
chr1	102841146	102841640	495	247	10	80.3	20.15	0.3
chr1	102978077	102978563	487	243	10	93.51	27.13	0.25
chr1	103264182	103264859	678	129	7	59.48	14.72	0.37
chr1	103408569	103409259	691	238	7	62.55	24.75	0.36
chr1	103548329	103549064	736	486	16	122.88	23.96	0.28
chr1	103639884	103640414	531	242	8	83.05	28.49	0.31
chr1	103648121	103648676	556	244	7	69.6	24.75	0.3
chr1	103650210	103650713	504	240	9	81.74	21.88	0.3
chr1	103738692	103739328	637	220	13	126.9	32.56	0.32
chr1	103814106	103814873	768	386	13	130.35	45.38	0.3
chr1	103829396	103829902	507	246	11	125.78	41.26	0.3
chr1	103861137	103861401	265	132	8	185.5	33	0.4
chr1	103969128	103969626	499	249	9	98.95	37.13	0.28
chr1	104000648	104001131	484	242	8	69.21	21.01	0.31
chr1	104010347	104010868	522	279	7	58.11	16.28	0.4
chr1	104067494	104067997	504	154	7	72.82	24.75	0.31
chr1	104187054	104187851	798	558	12	85.58	20.93	0.3
chr1	104234155	104234637	483	241	7	73.08	28.88	0.31
chr1	104281192	104281915	724	445	10	64.79	14.24	0.35
chr1	104296720	104297199	480	240	7	58.18	18.23	0.4
chr1	104455812	104456306	495	247	7	73.08	28.88	0.31
chr1	104482701	104483195	495	247	14	168.81	56.41	0.42
chr1	104487336	104487833	498	249	8	85.79	33	0.3
chr1	104591574	104592237	664	249	7	52.85	24.75	0.46
chr1	104780060	104780615	556	308	7	56.11	16.28	0.42
chr1	104815733	104816491	759	389	9	81.81	28.88	0.31
chr1	104819865	104820571	707	240	7	61.37	24.42	0.36
chr1	105050415	105050906	492	246	10	66.98	14.8	0.31
chr1	105060074	105060564	491	245	8	85.28	32.56	0.31
chr1	105089774	105090269	496	248	11	125.79	44.77	0.3
chr1	105133041	105133769	729	596	7	53.32	19.53	0.45
chr1	105192963	105193436	474	237	7	73.08	28.88	0.31
chr1	105397246	105398042	797	164	14	126.28	32.44	0.31
chr1	105425883	105426487	605	440	10	100.99	23.26	0.29
chr1	105545578	105546091	514	264	13	101.85	20.08	0.27
chr1	105582242	105582768	527	280	12	132	37	0.31
chr1	105692984	105693260	277	138	7	118.13	18.99	0.29
chr1	105798719	105799657	939	369	14	88.72	22.38	0.3
chr1	105890366	105890861	496	248	11	126.48	45.38	0.31
chr1	105912273	105912770	498	249	8	85.79	33	0.3
chr1	106008980	106009562	583	193	11	107.06	32.56	0.29
chr1	106018455	106019011	557	308	13	115.88	27.91	0.29
chr1	106211139	106211627	489	244	9	98.95	37.13	0.28
chr1	106288106	106288606	501	260	7	73.01	24.75	0.31
chr1	106410612	106411377	766	291	8	69.62	24.42	0.3
chr1	106532837	106533573	737	468	8	52.98	13.02	0.46
chr1	106544649	106545260	612	395	9	80.94	16.28	0.31
chr1	106719999	106720529	531	235	7	71.1	24.75	0.3
chr1	106813171	106813887	717	265	10	96.14	28.88	0.26
chr1	106817808	106818611	804	559	10	80.52	26.05	0.3
chr1	106828502	106829191	690	451	8	73.92	28.88	0.32
chr1	106955473	106956076	604	230	9	81.47	22.79	0.31
chr1	106987953	106988439	487	243	8	84.3	31.71	0.3
chr1	107254327	107255036	710	483	7	61.24	16.28	0.36
chr1	107360535	107361034	500	257	9	98.39	32.56	0.27
chr1	107492861	107493364	504	241	8	76.75	22.79	0.29
chr1	107514066	107514551	486	243	7	59.48	18.99	0.37
chr1	107585697	107586209	513	240	8	69.46	16.28	0.3
chr1	107769600	107770560	961	607	13	117.47	45.38	0.28
chr1	107839478	107840113	636	248	7	54.06	24.75	0.44
chr1	107842243	107842732	490	245	9	89.18	29.3	0.31
chr1	107876040	107876525	486	243	8	84.23	31.65	0.31
chr1	108166767	108167260	494	247	7	73.08	28.88	0.31
chr1	108431518	108432021	504	254	10	93.15	24.42	0.25
chr1	108451209	108451712	504	257	10	112.16	33	0.29
chr1	108558119	108558826	708	242	8	64.43	22.79	0.34
chr1	108577420	108578105	686	274	17	161.33	37.98	0.37
chr1	108617993	108618717	725	249	16	114.4	30.52	0.28
chr1	108783735	108784272	538	240	7	70.67	24.75	0.31
chr1	108851699	108852192	494	247	8	69.95	21.44	0.3
chr1	108907326	108907831	506	267	9	70.21	16.47	0.3
chr1	108995570	108996133	564	142	9	70.73	18.6	0.31
chr1	109065765	109066194	430	215	12	155.39	49.51	0.33
chr1	109069925	109070664	740	132	9	73.31	26.05	0.32
chr1	109168011	109168684	674	427	8	65.49	22.34	0.34
chr1	109258714	109259215	502	249	10	111.72	36.63	0.28
chr1	109406880	109407354	475	237	8	64.84	18.6	0.35
chr1	109509163	109509752	590	240	10	68.47	16.28	0.31
chr1	109611596	109612279	684	239	10	53.97	13.32	0.44
chr1	109740076	109740575	500	249	11	110.84	30.15	0.3
chr1	109844432	109845029	598	398	12	93.54	22.38	0.26
chr1	109933148	109933640	493	246	7	64.71	22.34	0.34
chr1	110004811	110005305	495	247	8	64.84	18.6	0.35
chr1	110098351	110098860	510	261	17	183.45	40.7	0.37
chr1	110301550	110302033	484	242	8	77.04	26.05	0.29
chr1	110327530	110328313	784	379	18	196.62	53.63	0.33
chr1	110453128	110453953	826	245	13	126.15	49.51	0.3
chr1	110515801	110516564	764	520	10	92.68	36.63	0.26
chr1	110823918	110824444	527	154	9	89.56	27.71	0.29
chr1	110908494	110909074	581	245	13	99.36	18.09	0.29
chr1	110980998	110981666	669	249	9	86.95	33	0.31
chr1	111011943	111012802	860	445	10	87.4	32.56	0.31
chr1	111118953	111119833	881	637	20	167.78	38.24	0.41
chr1	111184149	111184645	497	248	9	57.82	13.32	0.4
chr1	111264594	111265225	632	430	13	55.53	9.43	0.43
chr1	111537203	111537732	530	249	14	126.28	25.88	0.31
chr1	111745096	111745355	260	130	7	141.52	22.79	0.31
chr1	111879306	111879913	608	295	7	53.3	13.57	0.45
chr1	111932364	111933115	752	504	11	85.86	27.13	0.31
chr1	111970201	111970704	504	247	9	98.39	32.82	0.27
chr1	112152929	112153436	508	249	10	107.87	34.07	0.29
chr1	112230573	112231149	577	333	7	50.13	13.95	0.5
chr1	112264165	112264674	510	362	9	94.57	30.29	0.25
chr1	112268618	112269583	966	720	12	98.52	32.56	0.28
chr1	112360040	112360924	885	640	9	75.08	28.49	0.32
chr1	112389733	112390216	484	242	11	79.45	17.33	0.3
chr1	112408769	112409472	704	372	8	52.32	11.46	0.46
chr1	112434353	112434927	575	261	23	258.68	54.26	0.65
chr1	112522609	112523076	468	234	7	65.35	22.79	0.34
chr1	112564119	112564614	496	248	7	50.43	14.24	0.5
chr1	112616513	112616995	483	241	8	82.6	30.29	0.31
chr1	112968362	112968859	498	249	8	52.32	13.02	0.46
chr1	113248828	113249388	561	168	16	157.41	33.49	0.35
chr1	113255465	113255945	481	240	7	65.35	22.79	0.34
chr1	113283671	113284255	585	345	7	54.51	16.28	0.44
chr1	113337735	113338473	739	520	13	131.78	36.63	0.31
chr1	113410174	113410651	478	239	8	57.56	15.14	0.41
chr1	113780334	113780838	505	244	9	93.1	28.94	0.25
chr1	113881612	113882107	496	248	10	112.53	41.26	0.28
chr1	113899482	113900487	1006	713	20	182.88	55.35	0.37
chr1	114240548	114241511	964	718	10	80.74	23.54	0.3
chr1	114715222	114715739	518	246	13	144.32	42.47	0.33
chr1	114889609	114890099	491	245	8	81.75	29.6	0.31
chr1	115119308	115119842	535	241	9	72.83	18.6	0.31
chr1	115154181	115154664	484	242	10	89.93	25.04	0.3
chr1	115210915	115211410	496	248	7	64.08	21.91	0.34
chr1	115423278	115424014	737	425	7	60.48	20.63	0.37
chr1	115709050	115709537	488	244	11	126.48	45.38	0.31
chr1	115766842	115767320	479	239	9	80.01	23.39	0.3
chr1	115778987	115779463	477	238	7	73.08	28.88	0.31
chr1	115786425	115787331	907	258	16	142.08	42.32	0.31
chr1	115793359	115793919	561	240	7	55.83	13.57	0.42
chr1	115863963	115864480	518	244	11	105.65	28.11	0.28
chr1	115893064	115893541	478	239	8	83.61	31.13	0.32
chr1	115893750	115894234	485	242	11	98.1	25.58	0.27
chr1	115909973	115910657	685	248	15	136.64	37.98	0.28
chr1	116082274	116082773	500	247	10	71.05	14.65	0.3
chr1	116183685	116184495	811	483	15	138.42	29.7	0.29
chr1	116201323	116201827	505	257	10	80.74	18.5	0.3
chr1	116222379	116222870	492	246	8	81.75	29.6	0.31
chr1	116230095	116230598	504	249	9	84.96	23.68	0.3
chr1	116248544	116249049	506	243	10	111.9	37.07	0.28
chr1	116315624	116316182	559	244	10	106.8	36.63	0.29
chr1	116386336	116386818	483	241	8	84	31.45	0.32
chr1	116422172	116422837	666	403	11	80.98	17.35	0.31
chr1	116531513	116532057	545	369	8	67.28	18.99	0.32
chr1	116535815	116536324	510	263	13	140.36	39.07	0.29
chr1	116575947	116576452	506	259	7	72.24	24.42	0.3
chr1	116621418	116621929	512	270	12	137.4	43.67	0.29
chr1	116643689	116644173	485	242	8	70.39	21.71	0.3
chr1	116667265	116667762	498	249	8	85.13	32.43	0.3
chr1	116693674	116694164	491	245	8	77.04	26.05	0.29
chr1	116772931	116773412	482	241	9	92.61	31.85	0.26
chr1	116787190	116787896	707	458	14	85.11	17.26	0.3
chr1	116906673	116907639	967	243	11	60.91	20.35	0.36
chr1	116975322	116975808	487	243	10	93.51	27.13	0.25
chr1	117141592	117142333	742	238	8	56.34	18.99	0.42
chr1	117239777	117240252	476	238	7	73.08	28.88	0.31
chr1	117373101	117373628	528	246	9	96.69	28.88	0.26
chr1	117420572	117421077	506	247	10	111.36	36.63	0.3
chr1	117499543	117500043	501	258	13	130.93	32.62	0.3
chr1	117556582	117557083	502	258	10	80.56	18.31	0.3
chr1	117628648	117629130	483	241	7	64.08	21.91	0.34
chr1	117715623	117716247	625	377	7	54.04	17.14	0.44
chr1	117841523	117842116	594	239	9	91.27	28.49	0.28
chr1	117977166	117977650	485	242	7	62.27	20.72	0.36
chr1	118117728	118118220	493	246	8	80.11	28.31	0.3
chr1	118120270	118120764	495	247	10	112.53	41.26	0.28
chr1	118164720	118165215	496	248	9	61.17	14.53	0.36
chr1	118170238	118170724	487	243	10	86.63	23.26	0.31
chr1	118256598	118257264	667	318	10	99.4	28.88	0.29
chr1	118578833	118579475	643	246	7	51.55	16.28	0.48
chr1	118664537	118665022	486	243	13	141.52	42.32	0.31
chr1	118677777	118678278	502	264	10	86.45	20.93	0.31
chr1	118679183	118679677	495	247	10	112.53	41.26	0.28
chr1	118760319	118760827	509	248	13	154.34	45.38	0.32
chr1	118830373	118830877	505	248	11	101.99	25.44	0.28
chr1	118861377	118862114	738	130	7	59.48	16.02	0.37
chr1	118866835	118867465	631	140	8	77.19	24.75	0.3
chr1	119093590	119094402	813	225	8	53.17	13.57	0.45
chr1	119324886	119325368	483	241	9	93.51	32.56	0.25
chr1	119450934	119451997	1064	461	18	172.53	53.63	0.47
chr1	119544361	119544904	544	160	11	121.57	32.56	0.29
chr1	119547103	119547707	605	355	31	430.81	119.64	1.76
chr1	119611221	119611730	510	249	7	71.98	24.42	0.3
chr1	119742682	119743411	730	248	9	66.64	18.99	0.31
chr1	119849749	119850251	503	255	12	86.07	16.28	0.32
chr1	119895940	119896864	925	677	16	83.14	17.8	0.31
chr1	119907428	119907952	525	242	14	131.48	25.58	0.31
chr1	120268547	120269078	532	388	12	137.4	41.26	0.29
chr1	120415581	120416072	492	246	8	80.11	28.31	0.3
chr1	120593601	120594127	527	263	14	131.25	27.91	0.31
chr1	120620983	120621761	779	343	12	62	11.27	0.36
chr1	121114092	121114998	907	663	13	97.14	24.42	0.26
chr1	121135088	121136047	960	577	11	74.35	13.57	0.32
chr1	121200100	121200585	486	243	11	71.15	14.5	0.3
chr1	121297218	121297712	495	247	10	86.63	23.26	0.31
chr1	121317592	121318307	716	288	8	57.59	10.85	0.41
chr1	121371933	121377430	5498	2912	115	74.58	4.98	0.32
chr1	121377605	121379564	1960	969	45	56.36	6.63	0.42
chr1	121379588	121386702	7115	856	145	59.31	6.44	0.37
chr1	121392553	121398191	5639	2826	123	57.62	5.43	0.41
chr1	121409183	121414806	5624	1294	118	74.93	4.23	0.32
chr1	121416422	121423092	6671	3369	153	127.15	7.31	0.31
chr1	121433977	121439067	5091	4466	105	60.71	5.43	0.37
chr1	121444792	121450204	5413	4744	105	104.58	7.49	0.28
chr1	121450220	121453984	3765	1293	76	52.37	5.77	0.47
chr1	143186741	143187659	919	301	10	60.4	18.6	0.37
chr1	143248609	143249756	1148	472	15	54.03	5.84	0.44
chr1	143273880	143274849	970	245	21	59.67	10.93	0.37
chr1	143278416	143284706	6291	5022	181	138.81	7.24	0.27
chr1	143401021	143401507	487	243	8	68.62	20.67	0.31
chr1	143519051	143520220	1170	450	15	69.81	17.39	0.3
chr1	143650081	143650636	556	243	11	71.57	14.8	0.3
chr1	143939972	143940474	503	248	7	59.29	16.28	0.37
chr1	144014303	144014794	492	246	18	157.68	28.83	0.36
chr1	144158397	144159223	827	267	13	102.28	29.84	0.28
chr1	144161318	144162491	1174	454	21	140.17	30.52	0.29
chr1	144164126	144165004	879	392	11	73.32	14.58	0.32
chr1	144166014	144166968	955	530	22	144.53	24.87	0.33
chr1	144167538	144168359	822	483	11	68.24	10.17	0.31
chr1	144169075	144169993	919	416	9	51.39	11.46	0.48
chr1	144170523	144171991	1469	759	30	194.17	37.98	0.32
chr1	144173992	144174922	931	466	22	142.4	26.64	0.31
chr1	144176905	144178365	1461	734	22	96.1	16.28	0.26
chr1	144178666	144179707	1042	427	12	50.76	10.36	0.5
chr1	144180097	144181519	1423	744	26	171.45	32.56	0.46
chr1	144183411	144184485	1075	547	12	70.66	11.63	0.31
chr1	144184866	144186351	1486	742	23	138.35	26.45	0.29
chr1	144191117	144191727	611	413	9	62.36	10.17	0.36
chr1	144194383	144195834	1452	728	29	206.03	45.12	0.39
chr1	144197699	144198753	1055	395	14	88.89	13.76	0.3
chr1	144199409	144200596	1188	482	23	166.64	39.6	0.4
chr1	144202597	144203789	1193	665	24	138.22	23.68	0.29
chr1	144207098	144209744	2647	953	42	241.86	32.56	0.5
chr1	144210281	144211701	1421	732	23	169.56	46.12	0.43
chr1	144213459	144214811	1353	739	24	185.25	43.41	0.4
chr1	144216642	144217623	982	736	17	114.57	20.35	0.29
chr1	144218389	144219046	658	467	7	50.32	10.67	0.5
chr1	144219951	144220767	817	462	11	68.52	12.21	0.31
chr1	144221504	144222869	1366	650	30	253.36	65.12	0.59
chr1	144690297	144691113	817	248	11	54.31	13.32	0.44
chr1	144823362	144824020	659	246	18	133.18	26.05	0.31
chr1	144825806	144827016	1211	919	18	65.72	6.51	0.33
chr1	144829856	144830786	931	681	22	198.2	48.84	0.34
chr1	144833385	144834162	778	538	12	91.26	27.86	0.28
chr1	144991158	144991712	555	235	14	86.78	15.12	0.31
chr1	145055094	145055590	497	248	18	82.62	10.4	0.31
chr1	145106202	145106938	737	247	9	53.35	15.5	0.45
chr1	145227311	145227803	493	246	11	104.95	29.43	0.28
chr1	145311329	145312213	885	253	12	50.59	10.02	0.5
chr1	145318943	145319660	718	470	9	66	18.38	0.33
chr1	145320186	145321157	972	444	10	60.51	17.27	0.37
chr1	145323842	145324838	997	299	10	51.62	14.24	0.47
chr1	145328342	145329108	767	525	11	72.46	16.65	0.3
chr1	145331897	145332925	1029	583	10	62.81	16.55	0.36
chr1	145333112	145334004	893	244	12	81.95	16.96	0.31
chr1	145336679	145337434	756	462	8	55.69	13.57	0.43
chr1	145340824	145341733	910	525	9	52.28	11.63	0.47
chr1	145346123	145347148	1026	518	9	50.57	15.03	0.5
chr1	145347216	145348347	1132	565	17	120.29	25.44	0.28
chr1	145350937	145351878	942	423	10	61.19	17.01	0.36
chr1	145356726	145357500	775	468	11	79.91	17.27	0.3
chr1	145362081	145362602	522	228	7	58.65	16.55	0.39
chr1	145362825	145363696	872	631	11	80.44	19.65	0.3
chr1	145363783	145364568	786	242	8	54.92	13.8	0.44
chr1	145366662	145367374	713	322	7	50.48	11.63	0.5
chr1	145370173	145371139	967	255	15	116.54	36.49	0.3
chr1	145373571	145374057	487	243	12	116.72	31.71	0.28
chr1	145427719	145428508	790	242	13	71.42	13.2	0.3
chr1	145521242	145521709	468	234	7	56.45	17.27	0.42
chr1	145531790	145532310	521	278	12	110.86	24.66	0.3
chr1	146031702	146032673	972	722	17	135.82	43.41	0.28
chr1	146035804	146036763	960	439	9	63.06	19.53	0.35
chr1	146038810	146039623	814	548	9	51.46	12.21	0.48
chr1	146216731	146217917	1187	424	20	140.43	23.26	0.29
chr1	146223001	146223992	992	440	12	91.26	25.84	0.28
chr1	146229294	146230234	941	289	12	81.95	17.87	0.31
chr1	146419558	146420226	669	429	8	66.46	19.53	0.32
chr1	146422451	146423653	1203	500	16	133	49.21	0.31
chr1	146426938	146427966	1029	779	16	94.1	14.47	0.26
chr1	146431806	146433183	1378	679	17	100.32	25.58	0.29
chr1	146436475	146437913	1439	773	21	134.17	27.91	0.32
chr1	146443033	146443692	660	435	7	56.45	19.53	0.42
chr1	146444496	146445681	1186	699	15	110.5	21.91	0.29
chr1	146449263	146450468	1206	530	12	65.07	18.6	0.35
chr1	146452478	146453137	660	413	7	57.09	16.61	0.42
chr1	146454030	146454821	792	616	10	51.5	8.06	0.48
chr1	146458787	146459705	919	669	11	84.99	26.05	0.3
chr1	146463550	146464719	1170	530	13	83.22	21.71	0.31
chr1	146467619	146468582	964	245	11	78.22	29.6	0.29
chr1	146470713	146471502	790	549	11	70.06	20.35	0.29
chr1	146483431	146484263	833	228	12	52.63	8.63	0.46
chr1	146529740	146530227	488	244	8	69.51	21.18	0.3
chr1	146567843	146568471	629	249	18	168.81	37.21	0.42
chr1	146583834	146584576	743	238	7	60.22	24.75	0.37
chr1	146906971	146907575	605	245	8	52.32	13.79	0.46
chr1	146956333	146956819	487	243	9	95.39	34.07	0.25
chr1	147012712	147013229	518	270	13	153.31	49.51	0.31
chr1	147049400	147050017	618	248	9	80.55	26.05	0.3
chr1	147539075	147539674	600	248	8	60.45	17.27	0.37
chr1	147570565	147571047	483	241	11	80.98	17.91	0.31
chr1	147573483	147574445	963	718	12	96.41	38.1	0.26
chr1	147577325	147578556	1232	632	13	102.66	32.56	0.28
chr1	147580682	147581404	723	477	11	68.72	18.09	0.31
chr1	147752144	147752639	496	248	7	59.23	18.84	0.37
chr1	147785729	147786213	485	242	10	92.14	26.32	0.28
chr1	147837568	147838059	492	246	14	101.86	18.99	0.28
chr1	148002149	148003476	1328	659	23	188.03	61.43	0.36
chr1	148014423	148015082	660	244	8	57.1	12.33	0.42
chr1	148015445	148016620	1176	553	16	111.97	37.98	0.29
chr1	148253202	148254454	1253	538	26	223.97	43.71	0.39
chr1	148255314	148256150	837	470	9	61.31	13.57	0.36
chr1	148257078	148259276	2199	1620	36	233.59	39.53	0.47
chr1	148262763	148263945	1183	706	21	129.46	25.32	0.29
chr1	148266462	148267240	779	249	9	58.15	11.63	0.4
chr1	148267631	148268892	1262	609	26	228.99	49.14	0.42
chr1	148269376	148270090	715	518	7	54.57	16.61	0.44
chr1	148272754	148273767	1014	278	26	222.44	37.21	0.38
chr1	148277061	148278254	1194	710	20	139.95	30.23	0.28
chr1	148280252	148281222	971	725	22	111.61	19.53	0.28
chr1	148282510	148283400	891	417	10	56.17	12.21	0.42
chr1	148283445	148284801	1357	734	24	145.09	32.56	0.33
chr1	148285141	148285695	555	202	7	50.46	11.3	0.5
chr1	148286638	148287819	1182	709	27	217.07	51.16	0.37
chr1	148288638	148289559	922	359	13	74.31	12.66	0.32
chr1	148291375	148292603	1229	744	30	306.47	77.69	0.8
chr1	148296286	148297359	1074	622	24	157.54	30.93	0.36
chr1	148301011	148302179	1169	648	23	123.27	24.42	0.28
chr1	148303173	148303928	756	508	9	66.59	14.03	0.31
chr1	148305816	148306949	1134	602	24	217.69	53.22	0.37
chr1	148308005	148308633	629	244	8	70.39	20.48	0.3
chr1	148310482	148311509	1028	710	26	258.28	65.12	0.64
chr1	148315527	148316609	1083	438	23	195.8	51.55	0.33
chr1	148320276	148321464	1189	454	17	117.92	28.42	0.29
chr1	148324764	148326225	1462	725	25	185.67	42.31	0.42
chr1	148327916	148328861	946	589	15	115.78	27.13	0.29
chr1	148572040	148572651	612	364	11	108.78	35.39	0.3
chr1	148591815	148593281	1467	755	35	230.44	35.81	0.44
chr1	148596132	148596636	505	246	10	84.94	20.35	0.3
chr1	148676110	148676846	737	524	7	52.98	13.02	0.46
chr1	148754141	148755325	1185	475	14	83.04	23.26	0.31
chr1	148857775	148858649	875	550	9	55.97	12.33	0.43
chr1	149237654	149238012	359	179	9	109.92	20.93	0.3
chr1	149826730	149828043	1314	724	17	114.32	21.71	0.28
chr1	149862934	149863430	497	248	7	57.43	17.8	0.42
chr1	149887213	149887709	497	248	11	126.48	45.38	0.31
chr1	149957499	149958235	737	589	8	51.17	15.36	0.49
chr1	149981647	149982142	496	248	7	72.37	28.26	0.3
chr1	150208160	150208650	491	245	8	69.73	21.31	0.3
chr1	150265202	150265770	569	315	17	147.75	28.07	0.34
chr1	150319527	150320213	687	229	8	59.04	18.99	0.37
chr1	150356625	150357385	761	514	11	63	13.43	0.36
chr1	150527744	150528449	706	367	10	60.91	14.47	0.36
chr1	150738743	150739487	745	501	10	58.68	12.66	0.37
chr1	150779315	150779822	508	247	9	93.79	29.6	0.26
chr1	150858727	150859226	500	247	10	80.74	18.31	0.3
chr1	150877313	150877588	276	138	7	99.7	13.41	0.3
chr1	150959565	150960104	540	173	11	87.34	16.08	0.31
chr1	151301392	151301891	500	244	10	88.58	21.87	0.3
chr1	151321756	151322514	759	245	9	60.26	19.15	0.37
chr1	151533218	151533973	756	258	17	124.75	25.32	0.29
chr1	151571326	151572341	1016	491	12	77.9	25.44	0.29
chr1	151802871	151803366	496	248	10	100.83	31.92	0.29
chr1	151808972	151809520	549	280	28	315.77	49.15	0.86
chr1	151845002	151845433	432	216	7	70.39	18.99	0.3
chr1	151851136	151851635	500	241	7	63.46	18.43	0.35
chr1	151913546	151914146	601	344	14	86.46	13.77	0.31
chr1	152115783	152116263	481	240	11	115.66	36.54	0.29
chr1	152436087	152436630	544	158	26	309.6	62.4	0.81
chr1	152437117	152437782	666	436	7	56.17	13.02	0.42
chr1	152467932	152468593	662	246	7	61.16	18.93	0.36
chr1	152485052	152485544	493	246	10	112.53	41.26	0.28
chr1	152616273	152616763	491	245	7	73.08	28.88	0.31
chr1	152653400	152654329	930	314	12	65.48	16.28	0.34
chr1	152682263	152682766	504	249	10	111.9	36.92	0.28
chr1	152702376	152702854	479	239	7	71.03	27.13	0.3
chr1	152779287	152780142	856	286	22	191.48	37.16	0.31
chr1	152843660	152843921	262	131	8	175.17	28.31	0.38
chr1	152854908	152855510	603	242	10	63.1	14.65	0.35
chr1	152905780	152906279	500	253	9	81.74	21.71	0.3
chr1	152907238	152908076	839	247	12	93.56	31.42	0.26
chr1	152916550	152917389	840	571	27	209.34	41.02	0.4
chr1	152933356	152933838	483	241	7	58.38	18.35	0.4
chr1	152943556	152944328	773	523	17	163.45	44.04	0.38
chr1	152952101	152952585	485	242	8	85.79	33	0.3
chr1	152976155	152977481	1327	597	20	120.42	24.42	0.28
chr1	153068909	153069398	490	245	11	124.78	43.87	0.29
chr1	153227786	153228593	808	450	11	91.15	26.05	0.28
chr1	153297510	153297997	488	244	8	77.04	26.05	0.29
chr1	153361857	153362355	499	249	11	124.56	43.67	0.29
chr1	153387383	153387876	494	247	9	81.25	24.13	0.31
chr1	153568456	153568942	487	243	7	54.15	16.05	0.44
chr1	153570113	153570659	547	307	10	71.71	16.28	0.3
chr1	153588974	153589486	513	266	12	102.87	22.97	0.28
chr1	153662330	153662863	534	241	9	81.74	17.39	0.3
chr1	153716194	153716762	569	327	7	66.05	22.71	0.33
chr1	153800565	153801190	626	377	11	75.38	18.09	0.32
chr1	153917800	153918292	493	246	9	95.39	34.07	0.25
chr1	153954548	153955019	472	236	8	69.2	21	0.31
chr1	154281776	154282525	750	249	14	94.93	21.71	0.25
chr1	154327487	154328119	633	244	8	61.93	18.99	0.36
chr1	154371123	154371783	661	248	9	64.49	18.6	0.34
chr1	154397980	154398891	912	589	15	52.66	9.04	0.46
chr1	154579972	154580603	632	244	10	95.91	32.56	0.25
chr1	154612811	154613301	491	245	7	64.08	21.91	0.34
chr1	154686455	154687334	880	568	49	159.08	8.06	0.36
chr1	155048462	155048966	505	259	21	280.43	78.1	0.82
chr1	155065771	155066260	490	245	12	116.37	31.51	0.3
chr1	155115366	155115857	492	246	9	79.13	22.89	0.3
chr1	155502447	155503500	1054	422	11	63.03	16.28	0.36
chr1	155914796	155915347	552	366	11	76.41	20.35	0.3
chr1	155969818	155970713	896	256	20	98.61	16.67	0.28
chr1	156067497	156067984	488	244	8	67.5	20.04	0.32
chr1	156109726	156110210	485	242	7	58.96	18.68	0.37
chr1	156148675	156149542	868	260	12	76.53	19.03	0.3
chr1	156395740	156396222	483	241	9	80.34	23.59	0.3
chr1	156502705	156503199	495	247	9	81.34	24.17	0.31
chr1	156516501	156517455	955	710	23	149.83	20.72	0.35
chr1	156548023	156548554	532	241	13	98.4	19.53	0.28
chr1	156631120	156631612	493	246	8	76.31	25.54	0.3
chr1	156826722	156827493	772	272	13	123.77	33.3	0.28
chr1	156842592	156843165	574	242	10	87.35	24.42	0.31
chr1	156891282	156891752	471	235	10	102.65	33.22	0.28
chr1	156982819	156983317	499	249	10	101.73	32.56	0.27
chr1	157107081	157107579	499	249	11	105.55	29.78	0.28
chr1	157221008	157221774	767	248	8	67.82	27.13	0.31
chr1	157348154	157349101	948	705	11	80.98	24.69	0.31
chr1	157539437	157539934	498	249	7	54.6	16.28	0.44
chr1	157962500	157962979	480	240	9	80.09	23.44	0.3
chr1	157979717	157980565	849	513	18	123.17	22.46	0.28
chr1	158301541	158302191	651	246	12	124.4	39.7	0.29
chr1	158508522	158509281	760	511	9	81.76	33	0.31
chr1	158580688	158581179	492	246	9	98.95	37.13	0.28
chr1	158621446	158621955	510	269	7	72.43	20.63	0.3
chr1	158718517	158719003	487	243	11	124.47	43.6	0.29
chr1	158757144	158757691	548	162	9	81.74	20.82	0.3
chr1	158842847	158843672	826	583	10	89.8	37.13	0.29
chr1	158849412	158849893	482	241	7	72.63	28.49	0.3
chr1	158893851	158894386	536	156	16	145.97	30.52	0.33
chr1	159054308	159054835	528	180	11	105.65	28.65	0.28
chr1	159089359	159089840	482	241	11	123.96	43.16	0.28
chr1	159113145	159113652	508	243	7	50.43	12.4	0.5
chr1	159151610	159152116	507	262	15	168.64	45.58	0.42
chr1	159170048	159170566	519	245	10	71.05	15.21	0.3
chr1	159171650	159172135	486	243	7	58.58	18.46	0.39
chr1	159262733	159263287	555	238	7	51.33	13.95	0.48
chr1	159507619	159508097	479	239	7	64.71	22.34	0.34
chr1	159676213	159676688	476	238	7	73.08	28.88	0.31
chr1	159790420	159790726	307	153	9	169.44	36.63	0.42
chr1	159821736	159822241	506	245	12	81.95	13.73	0.31
chr1	159826325	159826583	259	129	7	155.39	28.88	0.33
chr1	159912299	159912784	486	243	9	98.95	37.13	0.28
chr1	160008935	160009441	507	261	9	98.38	33	0.27
chr1	160072258	160072751	494	247	10	93.51	27.13	0.25
chr1	160073455	160073933	479	239	9	92.61	31.85	0.26
chr1	160086508	160086994	487	243	7	68.77	25.32	0.31
chr1	160103695	160104281	587	244	15	102.14	18.99	0.28
chr1	160205637	160206460	824	418	9	58.84	15.03	0.37
chr1	160345031	160345547	517	147	10	93.51	22.44	0.25
chr1	160380237	160380732	496	248	8	84.98	32.3	0.3
chr1	160539075	160539585	511	147	13	147.72	37	0.34
chr1	160558546	160559027	482	241	7	72.63	28.49	0.3
chr1	160595384	160595887	504	257	8	85.49	28.88	0.3
chr1	160741374	160741885	512	248	12	138.74	40.7	0.27
chr1	160802510	160803001	492	246	13	155.39	53.63	0.33
chr1	161067242	161067800	559	167	15	131.14	22.38	0.31
chr1	161165487	161165981	495	247	8	85.28	32.56	0.31
chr1	161185907	161186411	505	264	8	71.26	19.65	0.31
chr1	161192456	161193097	642	227	8	62.03	19.31	0.36
chr1	161203429	161204077	649	246	15	121.49	28.49	0.29
chr1	161261356	161262021	666	436	12	67.72	13.57	0.31
chr1	161280964	161281472	509	239	10	50.78	9.16	0.5
chr1	161413696	161414530	835	593	18	106.77	23.11	0.29
chr1	161421431	161421908	478	239	18	195.48	46.69	0.32
chr1	161428483	161429327	845	598	23	126.6	22.38	0.32
chr1	161435869	161436701	833	592	14	51.08	11.75	0.49
chr1	161539660	161540252	593	346	10	68.26	14.47	0.31
chr1	161760501	161761138	638	389	24	191.14	27.13	0.31
chr1	161787074	161787796	723	243	13	98.63	32.56	0.28
chr1	161820666	161821280	615	190	7	66.31	16.5	0.32
chr1	161983459	161983964	506	258	9	98.46	33	0.28
chr1	162029177	162029486	310	155	7	125.79	28.49	0.3
chr1	162169176	162169662	487	243	7	54.6	16.28	0.44
chr1	162202109	162202598	490	245	7	72.63	28.49	0.3
chr1	162221181	162221811	631	409	9	89.35	33	0.3
chr1	162413419	162414067	649	245	9	87.64	28.49	0.3
chr1	162429278	162429782	505	248	11	76.04	14.8	0.31
chr1	162654376	162654876	501	260	10	111.9	36.7	0.28
chr1	162766831	162767117	287	143	7	140.78	28.88	0.29
chr1	162948632	162949200	569	319	10	87.73	21.71	0.3
chr1	162973958	162974593	636	390	8	75.49	27.79	0.32
chr1	162979082	162979704	623	382	8	52.32	14.2	0.46
chr1	163007257	163007828	572	249	7	50.43	13.97	0.5
chr1	163052633	163053314	682	435	9	69.31	21.71	0.31
chr1	163173874	163174628	755	248	8	52.32	17.21	0.46
chr1	163228194	163228681	488	244	9	87.57	28.17	0.3
chr1	163296472	163297171	700	450	12	122.56	41.26	0.27
chr1	163371271	163371762	492	246	9	61.48	14.65	0.36
chr1	163377822	163378613	792	329	16	150.81	38.68	0.35
chr1	163406164	163407133	970	292	13	116.94	45.38	0.28
chr1	163494456	163494941	486	243	7	73.08	28.88	0.31
chr1	163530545	163531032	488	244	7	73.08	28.88	0.31
chr1	163636747	163637433	687	254	12	123.57	41.26	0.28
chr1	163679954	163680568	615	411	8	77.63	28.49	0.29
chr1	163759930	163760205	276	138	7	140.78	28.88	0.29
chr1	163771837	163772445	609	241	11	80.98	19.83	0.31
chr1	163828539	163829022	484	242	8	77.04	26.05	0.29
chr1	163987229	163987707	479	239	11	126.48	45.38	0.31
chr1	164172948	164173453	506	244	7	64.32	19.15	0.34
chr1	164306741	164307272	532	134	7	63.34	19.53	0.35
chr1	164325041	164325629	589	246	10	73.6	18.31	0.32
chr1	164492937	164493417	481	240	8	77.04	26.05	0.29
chr1	164676382	164676924	543	301	15	179.94	49.51	0.4
chr1	164710746	164711574	829	247	10	89.64	37.13	0.29
chr1	164723917	164724670	754	132	8	70.39	20.46	0.3
chr1	164742249	164742738	490	245	11	126.48	45.38	0.31
chr1	164746131	164746832	702	157	11	65.4	13.06	0.35
chr1	164755689	164756166	478	239	9	98.95	37.13	0.28
chr1	165022449	165022958	510	241	8	70.39	19.37	0.3
chr1	165100429	165100919	491	245	7	50.43	14.24	0.5
chr1	165190923	165191658	736	248	14	131.4	39.07	0.31
chr1	165204418	165204899	482	241	10	112.53	41.26	0.28
chr1	165244849	165245356	508	249	10	111.18	36.63	0.3
chr1	165287994	165288499	506	141	7	72.69	24.75	0.31
chr1	165350328	165350813	486	243	10	79.49	19.78	0.3
chr1	165438865	165439358	494	247	8	77.04	26.05	0.29
chr1	165576686	165577169	484	242	7	58.45	18.38	0.4
chr1	165730179	165730664	486	243	9	75.53	20.93	0.32
chr1	165817617	165818137	521	276	14	116.62	23.51	0.28
chr1	165882639	165883157	519	244	8	60.1	14.79	0.37
chr1	165890220	165890719	500	259	8	64.84	16.28	0.35
chr1	166015717	166016242	526	369	9	96.85	28.88	0.26
chr1	166053217	166053708	492	246	12	118.13	32.56	0.29
chr1	166063011	166063514	504	249	8	70.1	18.99	0.3
chr1	166321469	166321957	489	244	9	98.39	36.63	0.27
chr1	166334984	166335838	855	480	11	52.35	10.36	0.47
chr1	166477106	166477591	486	243	7	65.35	22.79	0.34
chr1	166502620	166503450	831	262	13	74.24	16.28	0.32
chr1	166514797	166515703	907	422	11	97.02	37.13	0.26
chr1	166580798	166581521	724	475	9	83.73	28.88	0.32
chr1	166639223	166640193	971	246	11	90.7	34.88	0.28
chr1	166720179	166720673	495	247	10	112.53	41.26	0.28
chr1	166776962	166777229	268	134	7	155.39	28.88	0.33
chr1	166976564	166977060	497	248	8	85.06	32.36	0.3
chr1	167127455	167128081	627	248	9	83.34	28.31	0.31
chr1	167382165	167382648	484	242	8	52.32	13.02	0.46
chr1	167626897	167627546	650	243	7	62.51	19.38	0.36
chr1	167954207	167954715	509	261	10	97.44	27.13	0.26
chr1	168010901	168011398	498	249	7	72.63	28.49	0.3
chr1	168189371	168189872	502	237	8	70.24	18.99	0.3
chr1	168254276	168254763	488	244	7	68.06	24.77	0.31
chr1	168300299	168300814	516	247	8	84.11	28.49	0.31
chr1	168368001	168368473	473	236	7	54.6	16.28	0.44
chr1	168526846	168527542	697	510	10	71.05	13.62	0.3
chr1	168669912	168670391	480	240	8	77.04	26.05	0.29
chr1	168691857	168692534	678	245	9	86.41	28.88	0.31
chr1	168756575	168757084	510	249	11	104.67	24.42	0.28
chr1	168861291	168861785	495	247	8	52.32	13.02	0.46
chr1	168911749	168912264	516	261	11	104.1	21.71	0.28
chr1	168920979	168921456	478	239	7	71.03	27.13	0.3
chr1	168922029	168922532	504	366	10	80.74	16.41	0.3
chr1	169227416	169227900	485	242	8	85.79	33	0.3
chr1	169440224	169441159	936	496	13	86.95	20.93	0.31
chr1	169589800	169590723	924	246	14	58.43	10.41	0.4
chr1	169621297	169621791	495	247	8	52.32	13.02	0.46
chr1	169667423	169667937	515	249	8	75.95	22.79	0.32
chr1	169885106	169886037	932	249	10	64.22	20.67	0.34
chr1	170183702	170184167	466	233	10	77.66	18.96	0.29
chr1	170197442	170197925	484	242	11	126.48	45.38	0.31
chr1	170230399	170230865	467	233	9	65.58	16.28	0.34
chr1	170232022	170232650	629	187	10	100.32	31.76	0.29
chr1	170412568	170413061	494	247	9	98.95	37.13	0.28
chr1	170523299	170524027	729	481	9	60.7	18.6	0.37
chr1	170617834	170618317	484	242	10	112.53	41.26	0.28
chr1	170658733	170659288	556	163	21	271.78	49.51	0.75
chr1	170661638	170662130	493	246	10	112.53	41.26	0.28
chr1	170674827	170675341	515	244	13	101.85	15.09	0.27
chr1	170695999	170696494	496	248	7	72.37	28.26	0.3
chr1	170868929	170869588	660	217	12	82.46	19.9	0.31
chr1	170939616	170940142	527	247	8	83.84	28.88	0.32
chr1	170982782	170983288	507	258	12	109.18	25.58	0.3
chr1	171324018	171324631	614	247	9	85.09	25.32	0.3
chr1	171483170	171483659	490	245	8	85.28	32.56	0.31
chr1	171621848	171622329	482	241	7	69.51	25.9	0.3
chr1	171672300	171672785	486	243	10	112.53	41.26	0.28
chr1	171714786	171715276	491	245	8	85.79	33	0.3
chr1	171768190	171768685	496	248	8	66.41	19.44	0.32
chr1	171786062	171786552	491	245	8	85.79	33	0.3
chr1	171787984	171788477	494	247	8	69.95	21.44	0.3
chr1	171816809	171817295	487	243	8	85.79	33	0.3
chr1	171852273	171852773	501	242	8	50.43	14.27	0.5
chr1	171891034	171891535	502	253	7	66.54	20.35	0.32
chr1	172026708	172027573	866	323	9	67.09	16.28	0.31
chr1	172185660	172186147	488	244	7	71.83	27.8	0.3
chr1	172226787	172227293	507	249	9	69.66	16.28	0.3
chr1	172280227	172280715	489	244	9	91.72	31.17	0.28
chr1	172398037	172398644	608	359	15	125.69	24.42	0.3
chr1	172435487	172435976	490	245	10	111.9	40.7	0.28
chr1	172612612	172613197	586	344	7	66.64	23.82	0.31
chr1	172729799	172730401	603	362	7	55.55	20.63	0.43
chr1	172899595	172900309	715	505	9	84.24	20.63	0.3
chr1	173027589	173028083	495	247	8	85.79	33	0.3
chr1	173077744	173078257	514	271	9	97.24	28.49	0.26
chr1	173173724	173174308	585	339	12	131.5	40.7	0.31
chr1	173277214	173277694	481	240	9	98.39	36.63	0.27
chr1	173309238	173309739	502	141	9	61.48	13.08	0.36
chr1	173530753	173531254	502	247	10	109.49	34.88	0.3
chr1	173844027	173844609	583	246	9	69.99	18.87	0.3
chr1	174140883	174141711	829	458	10	64.11	16.05	0.34
chr1	174143109	174143590	482	241	7	52.02	14.99	0.47
chr1	174209835	174210428	594	408	7	54.03	13.57	0.44
chr1	174372118	174372617	500	251	10	112.53	37.13	0.28
chr1	174485022	174485786	765	245	11	77.75	18.6	0.29
chr1	174546120	174546626	507	246	8	64.34	16.28	0.34
chr1	174768837	174769346	510	145	10	92.62	24.42	0.26
chr1	174802288	174803125	838	357	11	80.72	21.71	0.3
chr1	174834911	174835509	599	468	7	51.27	12.52	0.49
chr1	174998575	174999436	862	431	21	167.15	30.52	0.4
chr1	175029994	175030650	657	411	7	63.73	24.42	0.35
chr1	175048871	175049351	481	240	10	112.53	41.26	0.28
chr1	175112416	175112907	492	246	11	119.9	39.79	0.3
chr1	175192621	175193112	492	246	10	109.67	38.76	0.3
chr1	175193995	175194502	508	141	9	60.87	13.02	0.36
chr1	175217528	175218186	659	402	10	93.51	25.03	0.25
chr1	175281504	175282023	520	154	11	105.65	28.22	0.28
chr1	175284695	175285212	518	270	10	93.51	22.49	0.25
chr1	175374518	175374998	481	240	15	181.97	58.73	0.36
chr1	175625052	175625554	503	254	8	70.06	26.5	0.29
chr1	175654955	175655433	479	239	8	85.79	33	0.3
chr1	175676919	175677418	500	250	10	112.53	37.13	0.28
chr1	175678199	175678707	509	259	12	101.94	20.35	0.28
chr1	175708406	175708898	493	246	9	81.74	24.42	0.3
chr1	175935192	175935683	492	246	7	73.08	28.88	0.31
chr1	176134277	176135197	921	249	12	78.33	23.26	0.29
chr1	176157730	176158227	498	249	7	50.3	14.19	0.5
chr1	176340693	176341185	493	246	7	73.08	28.88	0.31
chr1	176450167	176450662	496	248	8	70.1	21.53	0.3
chr1	176523877	176524390	514	246	8	84.76	28.88	0.3
chr1	176559982	176560487	506	141	9	96.87	27.79	0.26
chr1	176664875	176665374	500	357	8	64.84	16.28	0.35
chr1	176669952	176670444	493	246	10	93.51	27.13	0.25
chr1	176671649	176672180	532	382	10	109.69	33	0.3
chr1	176769783	176770487	705	459	7	61.9	24.75	0.36
chr1	176785102	176785777	676	427	12	81.95	20.17	0.31
chr1	176928933	176929409	477	238	9	96.44	34.94	0.26
chr1	176954731	176955268	538	162	8	83.07	20.63	0.31
chr1	176965189	176965451	263	131	7	91.76	9.5	0.28
chr1	176971270	176971777	508	263	7	72.11	24.42	0.3
chr1	176980474	176981126	653	185	12	102.87	18.6	0.28
chr1	176996629	176997109	481	240	7	58.25	18.27	0.4
chr1	177003162	177003643	482	241	7	58.32	18.31	0.4
chr1	177217233	177217867	635	387	21	259.41	74.26	0.65
chr1	177323074	177323551	478	239	8	77.04	26.05	0.29
chr1	177333550	177334051	502	248	11	126.28	41.26	0.3
chr1	177341600	177342104	505	247	7	72.75	24.75	0.31
chr1	177458753	177459247	495	247	12	134.85	44.4	0.32
chr1	177470921	177471472	552	419	7	69.83	24.75	0.3
chr1	177748259	177748566	308	154	7	123.35	27.13	0.28
chr1	177822616	177823285	670	427	9	70.02	18.99	0.3
chr1	177882024	177882510	487	243	8	64.84	18.6	0.35
chr1	178020938	178021425	488	244	7	68.77	25.32	0.31
chr1	178037627	178038531	905	270	12	108.13	36.63	0.29
chr1	178082414	178082924	511	249	12	118.78	28.07	0.29
chr1	178133397	178134341	945	403	19	175.69	35.81	0.38
chr1	178226156	178226880	725	421	8	53.5	19.53	0.45
chr1	178280030	178280644	615	370	8	66.06	20.72	0.32
chr1	178340228	178340739	512	243	12	126.65	35.81	0.32
chr1	178536755	178537244	490	245	9	97.36	35.73	0.26
chr1	178630314	178631017	704	236	13	114.43	34.38	0.28
chr1	178747213	178748077	865	347	10	57.38	12.21	0.42
chr1	178942045	178942979	935	687	12	103.84	34.88	0.29
chr1	178946097	178946579	483	241	7	73.08	28.88	0.31
chr1	178989071	178989554	484	242	7	64.71	22.34	0.34
chr1	179233520	179234170	651	245	11	100.68	28.73	0.29
chr1	179317682	179318341	660	247	8	55.05	16.28	0.44
chr1	179784011	179784510	500	244	9	87.57	25.04	0.3
chr1	179848952	179849440	489	244	7	67.36	24.25	0.32
chr1	180089354	180090034	681	432	9	63.33	18.6	0.35
chr1	180119361	180119855	495	247	9	78.51	22.54	0.29
chr1	180157772	180158261	490	245	8	85.79	33	0.3
chr1	180218779	180219713	935	405	18	176.33	41.86	0.39
chr1	180285244	180285696	453	226	7	65.35	22.79	0.34
chr1	180402491	180402988	498	249	11	126.48	45.38	0.31
chr1	180630406	180630888	483	241	7	72.63	28.49	0.3
chr1	180665073	180665617	545	247	8	73.88	22.79	0.32
chr1	180753908	180754415	508	259	12	136.51	38.76	0.28
chr1	180999387	180999890	504	243	16	187.85	51.95	0.36
chr1	181118341	181118844	504	255	16	199.98	61.53	0.35
chr1	181232312	181232937	626	257	10	83.51	21.71	0.32
chr1	181252959	181253395	437	218	9	86.63	20.93	0.31
chr1	181281329	181281871	543	237	8	79.55	26.5	0.3
chr1	181360799	181361341	543	163	8	77.88	18.09	0.29
chr1	181419325	181419828	504	260	7	69.25	22.2	0.31
chr1	181450241	181450730	490	245	8	59.38	15.95	0.37
chr1	181552013	181552372	360	180	8	118.81	28.31	0.29
chr1	181728294	181728793	500	248	8	70.39	18.99	0.3
chr1	181817249	181817746	498	249	15	169.57	48.84	0.43
chr1	182067445	182067716	272	136	8	170.31	33	0.44
chr1	182184152	182184643	492	246	16	160.17	37.21	0.37
chr1	182258816	182259315	500	251	10	110.77	35.73	0.3
chr1	182267210	182268037	828	266	16	144.36	36.86	0.33
chr1	182303438	182304063	626	249	12	108.9	28.56	0.3
chr1	182423494	182423988	495	247	7	64.71	22.34	0.34
chr1	182429054	182429610	557	310	8	60.1	13.6	0.37
chr1	182466173	182466668	496	248	8	80.92	28.94	0.31
chr1	182499436	182499929	494	247	9	98.95	37.13	0.28
chr1	182574051	182574379	329	164	9	155.39	37.13	0.33
chr1	182579262	182579752	491	245	9	98.95	37.13	0.28
chr1	182594738	182595231	494	247	7	73.08	28.88	0.31
chr1	182657951	182658669	719	470	10	96.02	28.88	0.26
chr1	182873452	182873945	494	247	9	70.21	18.31	0.3
chr1	182899559	182900258	700	458	10	61.27	14.47	0.36
chr1	182974038	182974539	502	259	7	57.8	15.5	0.41
chr1	183193584	183194050	467	233	7	68.77	25.32	0.31
chr1	183218589	183219102	514	270	10	105.26	32.56	0.28
chr1	183280633	183281097	465	232	8	79.31	27.71	0.3
chr1	184006656	184007161	506	247	12	140.13	45.38	0.29
chr1	184090908	184091414	507	362	11	104.96	24.42	0.28
chr1	184157944	184158842	899	245	11	86.04	29.3	0.32
chr1	184296739	184297312	574	325	10	106.22	28.88	0.29
chr1	184355679	184356183	505	261	7	72.63	24.66	0.3
chr1	184453789	184454287	499	249	11	124.56	43.67	0.29
chr1	184517126	184517629	504	257	19	246.92	73.25	0.54
chr1	184809857	184810346	490	245	10	101.73	32.56	0.27
chr1	185189946	185190447	502	241	7	72.5	24.42	0.3
chr1	185445005	185445786	782	268	16	169.05	57.76	0.42
chr1	185517738	185518221	484	242	7	65.35	22.79	0.34
chr1	185563382	185563872	491	245	7	59.48	18.99	0.37
chr1	185588584	185589083	500	251	8	70.39	18.99	0.3
chr1	185594257	185594772	516	267	10	111.09	37.13	0.3
chr1	185629208	185629748	541	339	10	107.17	31.76	0.29
chr1	185667363	185667858	496	248	9	51.53	11.27	0.48
chr1	185765525	185766018	494	247	8	85.79	33	0.3
chr1	185827922	185828414	493	246	8	85.79	33	0.3
chr1	185834485	185834995	511	263	11	125.39	37.13	0.29
chr1	185899806	185900295	490	245	7	65.35	22.79	0.34
chr1	185969446	185969954	509	249	14	169.18	45.38	0.42
chr1	186001977	186002708	732	240	7	53.2	16.28	0.45
chr1	186155913	186156398	486	243	7	54.6	16.28	0.44
chr1	186163727	186164207	481	240	7	73.08	28.88	0.31
chr1	186467903	186468519	617	374	7	66.21	24.75	0.32
chr1	186606967	186607566	600	416	7	58.85	12.77	0.37
chr1	186693328	186694084	757	409	8	50.34	11.63	0.5
chr1	186797220	186798091	872	629	10	78.75	30.52	0.3
chr1	186817626	186817891	266	133	9	200.96	37.13	0.36
chr1	186874595	186875127	533	241	9	96.3	33	0.26
chr1	186937299	186937796	498	249	9	98.95	37.13	0.28
chr1	186951580	186952065	486	243	12	96.72	21.71	0.26
chr1	187005178	187005687	510	367	7	50.43	12.45	0.5
chr1	187131562	187132061	500	250	12	140.78	45.38	0.29
chr1	187226598	187227157	560	313	11	120.81	41.26	0.28
chr1	187394155	187394639	485	242	7	73.08	28.88	0.31
chr1	187487527	187487837	311	155	9	126.28	18.31	0.31
chr1	187511493	187512191	699	217	7	54.02	12.77	0.44
chr1	187651743	187652222	480	240	8	55.97	14.47	0.42
chr1	187661922	187662415	494	247	8	70.39	21.71	0.3
chr1	187958943	187959583	641	249	14	154.68	49.51	0.32
chr1	187966395	187966900	506	260	9	97.89	32.56	0.27
chr1	188012226	188012833	608	248	14	157.99	49.51	0.36
chr1	188074866	188075359	494	247	8	59.67	16.08	0.38
chr1	188091977	188092491	515	146	12	139.16	37.13	0.28
chr1	188169747	188170263	517	277	9	97.57	33	0.26
chr1	188252752	188253234	483	241	8	85.79	33	0.3
chr1	188313659	188314374	716	239	13	101.72	23.26	0.27
chr1	188321896	188322559	664	418	8	50.25	14.24	0.5
chr1	188370143	188370735	593	248	9	91.9	33	0.28
chr1	188394341	188394825	485	242	7	73.08	28.88	0.31
chr1	188458202	188458684	483	241	9	98.95	37.13	0.28
chr1	188649776	188650277	502	254	12	140.56	45.38	0.29
chr1	188678526	188679052	527	370	7	71.35	20.63	0.3
chr1	188690361	188690871	511	247	7	72.36	24.75	0.3
chr1	188762249	188762749	501	251	12	118.13	29.9	0.29
chr1	188789975	188790474	500	254	15	185.5	57.76	0.4
chr1	188845941	188846429	489	244	8	85.79	33	0.3
chr1	188863122	188863606	485	242	9	98.95	37.13	0.28
chr1	188986434	188987408	975	728	15	95.81	28.49	0.25
chr1	189046668	189047152	485	242	11	114.66	35.81	0.29
chr1	189112536	189113053	518	247	9	97.49	33	0.26
chr1	189264005	189264524	520	370	7	58.23	16.28	0.4
chr1	189303588	189304064	477	238	7	73.08	28.88	0.31
chr1	189344473	189344971	499	249	9	98.95	37.13	0.28
chr1	189502768	189503249	482	241	7	72.63	28.49	0.3
chr1	189672686	189673180	495	247	9	75.53	20.93	0.32
chr1	189841906	189842547	642	495	7	64.48	24.42	0.34
chr1	189982953	189983558	606	356	11	116.87	37.13	0.28
chr1	190026672	190027162	491	245	9	97.63	35.97	0.26
chr1	190083435	190083928	494	247	9	98.39	36.63	0.27
chr1	190266685	190267172	488	244	7	73.08	28.88	0.31
chr1	190289581	190290134	554	240	10	97.09	29.3	0.26
chr1	190414468	190414959	492	246	10	112.53	41.26	0.28
chr1	190505231	190505716	486	243	8	85.79	33	0.3
chr1	190511290	190511924	635	245	9	89.09	28.88	0.31
chr1	190549854	190550573	720	483	9	83.96	33	0.32
chr1	191137791	191138400	610	248	7	66.58	24.75	0.31
chr1	191188441	191188925	485	242	7	73.08	28.88	0.31
chr1	191332083	191332773	691	525	14	114.74	23.26	0.29
chr1	191507151	191507768	618	376	9	61.48	16.1	0.36
chr1	191566114	191567066	953	263	12	106.12	37.13	0.29
chr1	191569793	191570269	477	238	8	77.04	26.05	0.29
chr1	191716805	191717305	501	236	7	72.56	24.42	0.3
chr1	191726468	191726951	484	242	7	73.08	28.88	0.31
chr1	191865087	191865574	488	244	7	65.35	22.79	0.34
chr1	192056355	192056843	489	244	7	65.35	22.79	0.34
chr1	192191735	192192674	940	498	10	84.06	28.88	0.31
chr1	192289405	192289929	525	276	14	112.74	22.22	0.29
chr1	192559803	192560317	515	265	9	97.73	28.88	0.27
chr1	192580212	192580695	484	242	7	73.08	28.88	0.31
chr1	192675719	192676441	723	251	10	95.15	32.56	0.25
chr1	192697383	192697866	484	242	7	54.6	16.28	0.44
chr1	192704227	192704793	567	395	18	158.92	27.69	0.36
chr1	192955245	192956202	958	246	12	105.13	44.77	0.28
chr1	193086308	193087218	911	518	14	101.86	19.77	0.28
chr1	193132048	193132545	498	249	11	72.27	14.86	0.3
chr1	193203053	193203579	527	151	11	123.84	41.26	0.28
chr1	193299044	193299919	876	389	17	173.3	56.98	0.42
chr1	193311859	193312338	480	240	7	59.48	18.99	0.37
chr1	193774382	193774881	500	252	9	70.21	16.28	0.3
chr1	193821211	193821720	510	246	8	81.02	25.9	0.3
chr1	193838609	193839134	526	246	9	81.74	22.83	0.3
chr1	193909902	193910492	591	343	14	159.77	53.63	0.37
chr1	194042273	194042758	486	243	9	81.74	24.42	0.3
chr1	194065618	194066271	654	411	8	67.28	19.53	0.32
chr1	194160611	194161106	496	248	8	85.79	33	0.3
chr1	194367548	194368184	637	387	19	228.27	70.14	0.42
chr1	194452126	194452636	511	238	8	84.98	28.88	0.3
chr1	194493364	194494362	999	504	16	151.83	45.38	0.33
chr1	194541970	194542792	823	573	10	89.96	37.13	0.3
chr1	194626534	194627167	634	378	17	145.97	26.45	0.33
chr1	194736227	194736724	498	249	11	126.48	45.38	0.31
chr1	194745572	194746065	494	247	15	183.76	60.31	0.38
chr1	194956082	194956575	494	247	7	59.48	18.99	0.37
chr1	194975208	194975688	481	240	7	65.35	22.79	0.34
chr1	195012122	195012791	670	475	7	50.27	13.57	0.5
chr1	195028020	195028900	881	625	13	83.37	22.54	0.32
chr1	195338846	195339339	494	247	10	92.97	26.81	0.26
chr1	195512198	195512730	533	240	9	96.3	33	0.26
chr1	195552163	195552788	626	383	9	80.03	26.05	0.3
chr1	195621062	195621796	735	485	7	60.57	20.63	0.37
chr1	195660716	195661250	535	297	7	70.86	24.75	0.31
chr1	195723719	195724213	495	247	8	60.1	16.28	0.37
chr1	195959310	195960153	844	481	8	66.62	24.75	0.31
chr1	196042974	196043453	480	240	8	85.79	33	0.3
chr1	196193799	196194528	730	515	7	57.31	14.8	0.42
chr1	196229926	196230411	486	243	10	93.51	27.13	0.25
chr1	196239616	196240424	809	354	17	113.29	21.4	0.29
chr1	196255453	196256019	567	317	9	70.21	18.46	0.3
chr1	196330570	196331291	722	478	17	184.93	62.68	0.39
chr1	196367997	196368483	487	243	7	72.63	28.49	0.3
chr1	196494912	196495411	500	246	7	72.63	24.42	0.3
chr1	196640493	196641023	531	285	7	71.1	24.75	0.3
chr1	196678923	196679421	499	249	7	66.67	23.74	0.31
chr1	196697617	196698108	492	246	8	51.77	12.81	0.47
chr1	196771291	196771785	495	247	17	216.66	70.14	0.36
chr1	196790597	196791131	535	279	10	99.58	26.58	0.3
chr1	196801675	196802164	490	245	8	84.53	31.91	0.3
chr1	196896200	196896680	481	240	9	98.39	36.63	0.27
chr1	196914634	196915168	535	283	11	88.38	18.31	0.3
chr1	196927289	196927788	500	249	11	126.48	41.26	0.31
chr1	197132325	197132992	668	244	7	63.2	24.42	0.35
chr1	197278209	197278868	660	242	8	55.05	13.95	0.44
chr1	197280597	197281098	502	257	9	98.39	32.69	0.27
chr1	197367797	197368370	574	242	7	59.48	18.69	0.37
chr1	197472030	197472844	815	440	10	90.4	33	0.28
chr1	197523006	197523505	500	249	10	86.63	20.93	0.31
chr1	197943998	197944495	498	249	8	85.79	33	0.3
chr1	198111929	198112647	719	245	18	131.16	26.05	0.31
chr1	198148927	198149460	534	131	7	70.92	20.63	0.31
chr1	198228702	198229186	485	242	12	116.5	31.58	0.3
chr1	198283085	198283737	653	245	7	50.43	13.29	0.5
chr1	198301870	198302364	495	247	11	126.48	45.38	0.31
chr1	198357788	198358275	488	244	13	107.76	23.51	0.29
chr1	198386649	198387148	500	250	7	73.08	24.75	0.31
chr1	198436669	198437158	490	245	8	85.79	33	0.3
chr1	198465903	198466782	880	626	21	177.18	37.21	0.39
chr1	198485713	198486198	486	243	7	72.63	28.49	0.3
chr1	198514251	198514992	742	174	7	59.83	20.35	0.37
chr1	198631364	198632058	695	242	16	177.42	61.88	0.39
chr1	198979935	198980430	496	248	9	54.22	12.11	0.44
chr1	199148999	199149276	278	139	7	140.78	28.88	0.29
chr1	199269552	199270035	484	242	8	85.79	33	0.3
chr1	199275428	199275914	487	243	7	73.08	28.88	0.31
chr1	199297073	199297576	504	261	10	112.16	37.13	0.29
chr1	199513229	199513745	517	274	8	75.81	19.53	0.32
chr1	199517738	199518221	484	242	11	98.1	25.58	0.27
chr1	199519471	199519984	514	265	12	139.27	45.38	0.28
chr1	199901497	199901990	494	247	8	64.33	18.34	0.34
chr1	199919657	199920328	672	437	11	77.57	20.35	0.29
chr1	200022454	200022737	284	142	8	150.59	24.12	0.35
chr1	200112804	200113894	1091	567	13	87	24.42	0.31
chr1	200194457	200194716	260	130	9	194.28	27.64	0.32
chr1	200310604	200311256	653	282	12	77.69	11.4	0.29
chr1	200328778	200329386	609	245	15	150.1	41.44	0.35
chr1	200346204	200346716	513	248	11	80.98	15.03	0.31
chr1	200516090	200516831	742	468	12	76.57	14.47	0.3
chr1	200671974	200672460	487	243	9	81.07	24.02	0.31
chr1	200695203	200695690	488	244	10	109.67	38.76	0.3
chr1	200975734	200977173	1440	422	124	1113.5	48.69	2.94
chr1	201004909	201005395	487	243	8	64.84	18.6	0.35
chr1	201024943	201025684	742	243	16	150.81	36.24	0.35
chr1	201144665	201145627	963	247	11	55.89	18.09	0.42
chr1	201253686	201254620	935	688	13	114.43	45.66	0.28
chr1	201306670	201307320	651	248	15	129.92	30.23	0.3
chr1	201308287	201308915	629	428	10	56.91	10.24	0.41
chr1	201316013	201316553	541	282	30	428.23	94.89	1.71
chr1	201389680	201390193	514	142	7	65.78	20.35	0.33
chr1	201427859	201428616	758	507	33	332.1	56.98	0.98
chr1	201703575	201704078	504	146	8	68.91	18.38	0.31
chr1	201775928	201776872	945	366	11	70.67	22.2	0.31
chr1	201790406	201790908	503	258	8	65.15	22.79	0.34
chr1	201792261	201792766	506	245	7	50.43	12.36	0.5
chr1	201917992	201918269	278	139	7	102.87	14.24	0.28
chr1	202095735	202096215	481	240	8	68.62	20.67	0.31
chr1	202173065	202175325	2261	295	87	292.43	13.51	0.91
chr1	202183891	202184375	485	242	8	85.79	33	0.3
chr1	202189743	202190257	515	245	7	58.54	16.28	0.39
chr1	202208175	202208745	571	428	9	87.16	28.31	0.31
chr1	202322497	202322985	489	244	10	83.58	21.71	0.32
chr1	202565038	202565691	654	216	14	153.42	45.38	0.31
chr1	202587520	202588011	492	246	10	101.73	32.56	0.27
chr1	202981052	202981625	574	248	14	144.03	37.38	0.32
chr1	203000943	203001420	478	239	7	59.48	18.99	0.37
chr1	203023580	203024302	723	479	15	157.41	51	0.35
chr1	203112982	203113479	498	249	7	69.51	25.9	0.3
chr1	203275695	203276238	544	247	27	301.06	53.13	0.99
chr1	203359870	203360378	509	319	7	57.87	15.75	0.4
chr1	203428745	203429240	496	248	8	80.92	28.94	0.31
chr1	203468976	203469631	656	234	28	342.49	79.73	1.05
chr1	203495817	203496695	879	212	27	121.77	12.16	0.29
chr1	203966086	203966571	486	243	7	54.6	16.28	0.44
chr1	203968970	203969956	987	353	12	53.23	14.8	0.45
chr1	204060478	204061118	641	393	13	101.85	25.04	0.27
chr1	204081342	204082119	778	209	11	59.41	15.83	0.37
chr1	204425790	204426280	491	245	13	114.43	26.45	0.28
chr1	204568390	204568879	490	245	8	80.11	28.31	0.3
chr1	204606557	204607048	492	246	7	71.82	27.79	0.3
chr1	204629452	204629945	494	247	14	163.43	51.8	0.38
chr1	204667688	204668581	894	648	25	228.38	53.36	0.42
chr1	204702241	204702807	567	321	12	118.13	33.84	0.29
chr1	204799149	204799768	620	236	8	62.67	10.85	0.36
chr1	204825284	204825782	499	249	12	125.81	37.57	0.3
chr1	204836316	204836801	486	243	8	55.97	14.47	0.42
chr1	204907949	204908441	493	246	8	84.76	32.1	0.3
chr1	205017802	205018691	890	646	19	200.23	57.76	0.36
chr1	205019184	205019661	478	239	7	72.63	28.49	0.3
chr1	205299775	205300440	666	417	19	209.84	58.88	0.41
chr1	205501812	205502284	473	236	7	57.72	17.97	0.41
chr1	205648605	205649074	470	235	8	84.36	31.76	0.3
chr1	205715340	205715843	504	249	8	85.49	28.88	0.3
chr1	205884415	205885331	917	372	9	63.32	21.91	0.35
chr1	206111358	206111635	278	139	7	122.79	20.72	0.28
chr1	206218873	206219513	641	209	9	74.52	17.44	0.32
chr1	206564513	206565239	727	481	10	67.92	15.4	0.31
chr1	206592013	206592585	573	264	10	106.3	33	0.29
chr1	206645676	206646178	503	254	18	186.37	39.53	0.42
chr1	206674749	206675238	490	245	7	65.35	22.79	0.34
chr1	206681423	206681921	499	249	13	154.47	52.8	0.32
chr1	206697957	206698452	496	248	10	101.73	32.56	0.27
chr1	206708791	206709306	516	269	16	198.69	49.51	0.34
chr1	206766633	206767119	487	243	9	75.53	20.93	0.32
chr1	206846294	206846782	489	244	9	80.84	23.88	0.31
chr1	206924444	206924929	486	243	7	67.36	24.25	0.32
chr1	207018283	207019138	856	609	16	112.24	30.19	0.29
chr1	207059022	207059950	929	384	12	95.07	29.3	0.25
chr1	207091770	207092307	538	248	10	93.32	26.16	0.25
chr1	207172910	207173851	942	693	14	92.81	26.29	0.26
chr1	207241202	207241696	495	247	11	114.66	35.81	0.29
chr1	207273198	207273686	489	244	7	66.67	23.74	0.31
chr1	207289616	207290131	516	271	11	124.9	41.26	0.29
chr1	207493545	207494504	960	716	12	93.37	26.05	0.25
chr1	207620728	207620997	270	135	9	200.96	37.13	0.36
chr1	207688111	207688602	492	246	7	50.43	14.24	0.5
chr1	207778261	207778942	682	438	10	79.74	24.42	0.3
chr1	207790629	207791225	597	245	9	91.62	28.88	0.27
chr1	207821297	207821794	498	249	10	93.33	27.02	0.25
chr1	208038707	208039194	488	244	8	84.36	31.76	0.3
chr1	208191101	208191597	497	248	10	110.77	39.7	0.3
chr1	208219665	208220705	1041	373	20	151.37	27.91	0.33
chr1	208239150	208239918	769	244	18	153.22	37.21	0.34
chr1	208271556	208272069	514	138	8	84.76	28.88	0.3
chr1	208288093	208288712	620	244	7	58.44	19.53	0.4
chr1	208325584	208326284	701	235	12	118.13	38.04	0.29
chr1	208441506	208442214	709	468	10	71.05	18.47	0.3
chr1	208445772	208446308	537	141	8	74.42	16.28	0.32
chr1	208501680	208502482	803	431	9	74.25	21.71	0.32
chr1	208626504	208627071	568	242	7	57.24	24.75	0.42
chr1	208630992	208631502	511	270	7	70.32	23.26	0.3
chr1	208655819	208656668	850	245	9	67.82	26.05	0.31
chr1	208772889	208773374	486	243	7	73.08	28.88	0.31
chr1	208820736	208821233	498	249	9	98.95	37.13	0.28
chr1	208844090	208844618	529	400	7	70.78	24.42	0.31
chr1	208873441	208873936	496	248	8	85.79	33	0.3
chr1	209063629	209064118	490	245	8	78.54	27.13	0.29
chr1	209260996	209261698	703	248	15	105.7	24.42	0.29
chr1	209262064	209262736	673	424	9	80.47	24.77	0.3
chr1	209394078	209394819	742	241	10	94.6	24.75	0.25
chr1	209415805	209416361	557	315	9	81.74	24.18	0.3
chr1	209606264	209606771	508	248	10	111.18	36.63	0.3
chr1	209685569	209686086	518	248	8	75.74	22.79	0.32
chr1	209702443	209703059	617	204	9	61.98	14.24	0.36
chr1	209717119	209717605	487	243	11	114.66	35.81	0.29
[truncated: 28,456 more rows]

## Sheet: Common peaks
Common peaks from replicate 1 and 2
	peak start	peak end
chr1	9771	11187
chr11	174712	176820
chr12	94455	95968
chr12	2828725	2830594
chr18	9771	11720
chr20	62917753	62919570
chr3	197899295	197901966
chr5	9772	12511
chr7	9773	10947
chr9	9774	11015
chr8	43092520	43097746
chr8	144018019	144019195
chr2	114359635	114361281
chr18	63389	64334
chr8	154677	156133
chr16	90187784	90189386
chr4	9771	10509
chr2	9808	10823
chr9	141126821	141128428
chr7	15816	17264
chr4	183881053	183882006
chr6	147409	148569
chr19	244961	246399
chr19	30606667	30608318
chr2	243152248	243153326
chr17	61993816	61994936
chr11	191567	192441
chr21	45815515	45817431
chr2	144103497	144104079
chr4	185213345	185214385
chr4	82424558	82425785
chr1	200975689	200977173
chrX	155238301	155239342
chr15	93785478	93787637
chr10	13925871	13926470
chr14	95116760	95117989
chr2	182140289	182140813
chr19	59097702	59098645
chr7	152594834	152595345
chr4	37605681	37607118
chr9	71879925	71880451
chr20	56771562	56772263
chr14	105131083	105132062
chr6	167368216	167369141
chr5	1294271	1295582
chr2	102618524	102619676
chr8	169890	170953
chr2	15920559	15921859
chr10	8402680	8403209
chr10	82417587	82418838
chr22	27616898	27617537
chr21	36365569	36366358
chr7	72841680	72843051
chrX	144934469	144935412
chr1	2757173	2757778
chr8	134616719	134617390
chr22	51224376	51225389
chr10	3985960	3986597
chr12	11693425	11694160
chr17	5448407	5449114
chr16	69400489	69401334
chr15	89868045	89869168
chr2	220436449	220436999
chr14	101090703	101091987
chr8	103742864	103743407
chr6	44148924	44150282
chr9	141053993	141054701
chr2	4464812	4465578
chr7	77952814	77954032
chr15	101481086	101481940
chr21	30585696	30586932
chr2	121830633	121831727
chrX	54754118	54754738
chr12	98329344	98329895
chrY	59341303	59342350
chr3	194365999	194366569
chr9	136428869	136430022
chr5	12099261	12099927
chr7	28600189	28600890
chr17	9719448	9720485
chrX	96866037	96866801
chr7	150606586	150608301
chr21	46856773	46858534
chrY	1191508	1194544
chr8	143203747	143204721
chrX	153259696	153260466
chr2	114381527	114382529
chrX	1241371	1244544
chr2	122534324	122534953
chr21	47554007	47554876
chr16	25771190	25772115
chr13	100128600	100129912
chr7	55512669	55513224
chr17	1178340	1179425
chr8	142934443	142935799
chr16	80070	80775
chr4	698540	699420
chr15	78176728	78178605
chr10	128200631	128201263
chr3	194426669	194427387
chr7	216005	216958
chr8	1135381	1135979
chr22	45022166	45022682
chr17	4811745	4812891
chr6	41931793	41932937
chr10	133993812	133994515
chr2	88479975	88481341
chr16	87557800	87558836
chr18	80594	81449
chr13	27051059	27051596
chr2	8760869	8761382
chr8	139672796	139673589
chr7	21028006	21028524
chr9	141037111	141037874
chr4	135510237	135512192
chr8	139519229	139520304
chr11	70504090	70504930
chr19	38241506	38242669
chr2	95702359	95705730
chr3	127169686	127170472
chr10	109984	110688
chr5	55162682	55163397
chr13	26009824	26010682
chr1	61281713	61282226
chr5	8615025	8615893
chr7	98414454	98415479
chr4	49280508	49296642
chr18	7472124	7472686
chr11	83817639	83818529
chr17	38690501	38691482
chr1	201315950	201316554
chr16	69419066	69420350
chr16	16557297	16558532
chr1	224938454	224939085
chr19	41075610	41076519
chr2	23426136	23426884
chr5	6006906	6007534
chr10	8154591	8155653
chr21	9825212	9828240
chr2	47549496	47550493
chr4	5843656	5844649
chr15	41206058	41206803
chr10	132158202	132158976
chr7	1334202	1335628
chrX	50748537	50749320
chr12	22630662	22631688
chr22	50744883	50745390
chr12	129618392	129618986
chr11	62794991	62796313
chr18	28612291	28612851
chr14	19348929	19350055
chr1	228772051	228780891
chrX	20566454	20566987
chr2	95991104	95992367
chrX	2014149	2015200
chr4	16304414	16305339
chrX	4835098	4835859
chr2	95418992	95419867
chr15	98440551	98441880
chr7	87945052	87945551
chr8	37375561	37376413
chr6	114295572	114296821
chrX	105087729	105088292
chr5	170016503	170017027
chr14	70295347	70296195
chrX	144902364	144902901
chr20	19314040	19314548
chr1	119547103	119547707
chr14	101965575	101966069
chr19	31191862	31192778
chr22	26635789	26636305
chr18	52758942	52759830
chr10	88413013	88414394
chr4	30341262	30341831
chr22	16477359	16478592
chr14	22587660	22588183
chr8	98331903	98332484
chr10	6042605	6043553
chr15	78559278	78559791
chr6	124796912	124797817
chr6	43469216	43470046
chr8	125208479	125209143
chr5	2531257	2532482
chr20	55606641	55607492
chr6	38912496	38913019
chr8	10488490	10489183
chr6	41025661	41026408
chr15	22520156	22521183
chr5	177405577	177407870
chr7	20180200	20180752
chrX	121721778	121722287
chr4	120677091	120677601
chr1	241473462	241474016
chr7	157253457	157254599
chr5	149034151	149035561
chr2	183034385	183034907
chr10	81085304	81086862
chr13	104934362	104934885
chr14	19077272	19078230
chr10	5411595	5413359
chr4	134560134	134560648
chr9	21361018	21361618
chr1	41747389	41748351
chr9	135998762	135999956
chr7	4178794	4179619
chr6	46230955	46231546
chr2	241247905	241249474
chr17	7990300	7990832
chr6	144658022	144658997
chr3	126872741	126875147
chrX	46353191	46354169
chr6	1402690	1404410
chr5	102346471	102347636
chr5	86730811	86731356
chr17	69279967	69280546
chr11	80597686	80598259
chr1	67487151	67488113
chr1	223671543	223672054
chr14	73713991	73715309
chr5	160896451	160896963
chr8	108869429	108869955
chr4	63895096	63895886
chr2	102619705	102620652
chr9	122259413	122260262
chr13	90966318	90967434
chr6	170478507	170479607
chr13	91746628	91747135
chrX	138110514	138111127
chr13	107138506	107139106
chr16	223782	224484
chr5	100904823	100905675
chr7	137510128	137510704
chr9	141023103	141024222
chr2	235486784	235487679
chrX	34349878	34350650
chr9	137231124	137232005
chr4	159655831	159656690
chr10	111473486	111474008
chr4	13972213	13972500
chr14	82879350	82879932
chr9	130916319	130917253
chr3	5280408	5281567
chr1	228754286	228758528
chr14	34465402	34466167
chrX	113766330	113766928
chr1	228749705	228754096
chrX	152040827	152041561
chr10	129537809	129538594
chr15	34602275	34603249
chr1	245409938	245410754
chr6	41623694	41624204
chr9	128845042	128845578
chr12	117964850	117965807
chr16	88946403	88946896
chr4	88507187	88508529
chr1	228760963	228765251
chrX	1327695	1328555
chr12	112663761	112664295
chr9	134461308	134462939
chr9	110988838	110989335
chr2	24040711	24041433
chr4	23421722	23423182
chr3	81178087	81178610
chrX	80797389	80797913
chr3	77115915	77116440
chr6	18749574	18750140
chrX	55486522	55487178
chr8	121100170	121100702
chr14	102021812	102022477
chr11	134581757	134582518
chr2	60747979	60748488
chr5	123082595	123083241
chr17	6614077	6615276
chr8	116582677	116583182
chr17	69256320	69257324
chr9	87879208	87880397
chr3	193886063	193886574
chr2	240853341	240856238
chr13	30779526	30780363
chr6	23925245	23925785
chrX	16118027	16118729
chr14	76749844	76750368
chr17	53747299	53748034
chr4	189237858	189238369
chrX	56989710	56990493
chrY	1964149	1965418
chr4	173745286	173745799
chr11	37743847	37744359
chr4	156434235	156434744
chr4	44458302	44458856
chr2	83133678	83134202
chr5	41753144	41753671
chr9	132927403	132927958
chr11	111228783	111229717
chr2	2037937	2040449
chr3	27866209	27866779
chr8	142357404	142358682
chr22	28003581	28004278
chr11	105565939	105566569
chr16	69418257	69418834
chr15	101646603	101647264
chr6	168711963	168712985
chr5	70694530	70695160
chr21	31202299	31202912
chr20	59731657	59732389
chr16	64901869	64902630
chr18	22613245	22614078
chr17	78197749	78198506
chr10	128790505	128791298
chr9	90186125	90186762
chr5	173948648	173949811
chr12	5191423	5191935
chrX	4016300	4016847
chr5	19699490	19700004
chr18	64819079	64819876
chr8	116236132	116237123
chr4	127967698	127968538
chr16	89980087	89981869
chr14	106039590	106040312
chr12	6031951	6032682
chr4	141731704	141732519
chr10	9689444	9690162
chr10	8212658	8213169
chr5	155117971	155118757
chrX	67872380	67873986
chr11	69713001	69713632
chr4	81852073	81853139
chr6	112471176	112471824
chr5	82811573	82812612
chr16	13130696	13131243
chr8	21386776	21387277
chr16	69357	70407
chr14	54573459	54573986
chr16	69516727	69517407
chr8	23329402	23329926
chr16	57662571	57663222
chr19	33770958	33771649
chr8	40677418	40678805
chr5	3039756	3040938
chr9	126647049	126647580
chr17	76635119	76635746
chr15	101326105	101326915
chrX	34744219	34746029
chr20	48997756	48998632
chr7	118387574	118388101
chr2	72381649	72382151
chr3	35858229	35858738
chr12	28925922	28927059
chr20	35236986	35237938
chr1	73814640	73815517
chr5	142237409	142237929
chr18	54137702	54138423
chr12	128052937	128053855
chr14	39422387	39422900
chr17	72461103	72462332
chr2	43376619	43377865
chr1	9355026	9355537
chr16	69390584	69391464
chr6	43705588	43707062
chr4	11548330	11548835
chrX	147762836	147763337
chr21	36084917	36085423
chr2	108419091	108420268
chr1	230629055	230629562
chr14	74711348	74711955
chrX	36675511	36676025
chr8	56289204	56289764
chr10	31061983	31063122
chr12	9939257	9939751
chr11	133859878	133860387
chr5	75541730	75542706
chr5	2453953	2455301
chr2	15343747	15344496
chr1	203468976	203469631
chr2	3334975	3336112
chr18	45921413	45922100
chr19	4011687	4012309
chr1	203275694	203276238
chr4	22055538	22056115
chr5	142071999	142072970
chr7	128527221	128528920
chr13	98734266	98734847
chr2	233809731	233810442
chr2	75299405	75299900
chr1	7174366	7175811
chr15	61165201	61165728
chr14	99176512	99177614
chr7	1978149	1979200
chr17	77784238	77784750
chr2	22708003	22708518
chr20	24793533	24794265
chr12	84510665	84511183
chr2	5010463	5011291
chr8	82864792	82865733
chr5	36146793	36147322
chr3	85536553	85537162
chr18	67154190	67154715
chr16	55768914	55769550
chrX	67425577	67426078
chr6	1114763	1115258
chr1	78594196	78594862
chr12	3218049	3219002
chr1	12644744	12645663
chr8	78432702	78433343
chr20	60432707	60433829
chr22	25029245	25030140
chr2	35041031	35043398
chr2	30256581	30257108
chr22	37724373	37725213
chr3	160638150	160638680
chr2	74128434	74129426
chr15	44243780	44244465
chr10	31906428	31906946
chr8	3063508	3064442
chr9	67793425	67794345
chr5	103610305	103610848
chr9	128966033	128967870
chr15	80755584	80756318
chr12	129043415	129043968
chr1	202173065	202175343
chr17	44893252	44894103
chr12	3411370	3412248
chr1	201427643	201428616
chr4	164604813	164605317
chr1	38690430	38691384
chr13	67142319	67142813
chr7	8186134	8186770
chr1	155048462	155048966
chr5	113572732	113573233
chr2	78305994	78306598
chr22	25489441	25490031
chr12	42389833	42390334
chr18	60061024	60061543
chr2	72565809	72566320
chr2	122235954	122236881
chr3	132989402	132990194
chr3	188086225	188086759
chr22	47304852	47305454
chr8	73257729	73258232
chr10	134633975	134639030
chr17	28930162	28930823
chr4	47171721	47172686
chr3	80547479	80547992
chr4	49296654	49304232
chr10	79266120	79266863
chr14	94828893	94829552
chr4	108985564	108986143
chr9	71955278	71955969
chr5	146639035	146639968
chr6	41385227	41385747
chr13	94683085	94683610
chr6	9824051	9824576
chr2	198714478	198715409
chr3	8918372	8918913
chr7	1228054	1228606
chr13	22480213	22481007
chr3	187701773	187703595
chr10	10606374	10606901
chr1	11499554	11500449
chr15	81192702	81193242
chr5	49141	50778
chr2	2876718	2877357
chr21	32073859	32074362
chr18	77390835	77391871
chr11	131503205	131503928
chr4	24110390	24111190
chr20	43941690	43942330
chr20	17839060	17839732
chr2	236444564	236445550
chr10	50461423	50462853
chr19	55945441	55947344
chr17	965254	969127
chr9	15214081	15214607
chr1	49037973	49038564
chr1	56115104	56115636
chr5	132802167	132803212
chr2	241552711	241553786
chr11	19123942	19124442
chrX	7571275	7572080
chr4	49315509	49322773
chr16	47090978	47091662
chr2	196960252	196960981
chr9	66752892	66753991
chr5	72815297	72815800
chr16	79351491	79352083
chr7	101447153	101448004
chr10	134236964	134237513
chr14	70305966	70307331
chr11	36842497	36843030
chr2	64717184	64718155
chrX	136627222	136627792
chr5	170564339	170564965
chr18	98523	99262
chr7	156258150	156259003
chrX	14471967	14472722
chr5	180096990	180097708
chr15	70454116	70454762
chr22	43345070	43345958
chr9	135037684	135038232
chr4	109398050	109398543
chr4	62160372	62161308
chr8	40996922	40997907
chrX	83537652	83538150
chr7	34764468	34764995
chr17	16356155	16356904
chr17	48243780	48244662
chrX	141367076	141367577
chr2	214941020	214941523
chr11	56792822	56793338
chr3	177362789	177363767
chr20	1257960	1259419
chr13	85330522	85331034
chr4	94723304	94723810
chr2	132950941	132952044
chr6	160546212	160548200
chr20	3330542	3331367
chr22	36541797	36542315
chr9	6611947	6612698
chr1	170658727	170659288
chr2	227189708	227190322
chr18	23714070	23714576
chr5	171254114	171254859
chr5	90614540	90615125
chr6	167237831	167238589
chr11	28591842	28592367
chr2	85841875	85842858
chr3	4502049	4502776
chr19	49524475	49525198
chr10	58149627	58150172
chr22	24407258	24407835
chrX	42251251	42251778
chr2	86268047	86268811
chr9	91787197	91788044
chr7	114033796	114034476
chr5	62022721	62023251
chr3	55450437	55451222
chr4	49304329	49310203
chr3	159411786	159412399
chr1	148291375	148292871
chr8	14014621	14015534
chr2	84288777	84289277
chr13	52658668	52659227
chr2	19092446	19093734
chr15	97177747	97178276
chr16	219524	220228
chr10	80873996	80874530
chrX	155209900	155211309
chr18	42622735	42623598
chr1	230470548	230471813
chr14	51172415	51173088
chr18	93955	95175
chr12	15782897	15783386
chr6	52811846	52812860
chr8	11991701	11992231
chr17	58232636	58233285
chr8	86972236	86973062
chr2	13241390	13241899
chr2	201061909	201062433
chr6	115565681	115566220
chr11	62004805	62005830
chr21	45971150	45971652
chr2	133377155	133378046
chr12	1713719	1714974
chr3	29857087	29858060
chr8	136738917	136739835
chr12	80866575	80867080
chr12	129787074	129788171
chr16	13711541	13712135
chr10	112154439	112154951
chr4	187845937	187846564
chr10	84395749	84396856
chr17	39317775	39318734
chrY	1277961	1278463
chr12	102064630	102065805
chr5	83016284	83017834
chr12	31170462	31171115
chrX	152777396	152778735
chr19	41331177	41331963
chr14	68724738	68725390
chr7	12028374	12028873
chrX	151140078	151140606
chr3	130476491	130477071
chrY	59312906	59314315
chr11	72259935	72260793
chr1	9616273	9617258
chr8	2296010	2296867
chr1	3030482	3031526
chr17	38242623	38244185
chrX	81212690	81213271
chr1	240725780	240726770
chr14	34363447	34364790
chr12	69156924	69157588
chr2	40923527	40924062
chr5	161427096	161427641
chr19	10077767	10078694
chrX	8799718	8800665
chr10	50917772	50918638
chr22	49864288	49864855
chrX	3354987	3356342
chr3	117414935	117415444
chrX	55538899	55539546
chr15	53126545	53127070
chr3	6139021	6139525
chr4	97197203	97197701
chr2	225730328	225730821
chr22	24223720	24224755
chr2	151745182	151745699
chr1	96082070	96082624
chr5	2888240	2889542
chr17	48206941	48207444
chr12	55541783	55542293
chr16	85543783	85544287
chr8	4303906	4304653
chr5	164520109	164520614
chr17	4618535	4619260
chr7	49827795	49829207
chr10	128814247	128815876
chr5	56224549	56225062
chr9	132932059	132932954
chr3	86981867	86982374
chr5	145740592	145741494
chr7	124946761	124947286
chrX	70365755	70366944
chr8	11494691	11496027
chr2	42996486	42996993
chrX	14302812	14303330
chr5	79517727	79518722
chr10	26124707	26125227
chr10	111720901	111721401
chr3	72582670	72583697
chr16	1557542	1558484
chr4	47151958	47152607
chr8	94488351	94488984
chr6	21718436	21718979
chr21	42384084	42385206
chr10	4111077	4111984
chrX	154593206	154593764
chr10	108243425	108244903
chr2	31294885	31295467
chr2	241719958	241721130
chr2	241775128	241775895
chr7	57881792	57882529
chr11	6196671	6197179
chr17	12928117	12928826
chr3	117512654	117513154
chr6	104357543	104358200
chrX	59771	60581
chr7	144113105	144113601
chr5	173524241	173525107
chr6	154616758	154617301
chr19	15160252	15161368
chr7	81319947	81320478
chrX	103882002	103882750
chr3	189226710	189227210
chr5	40728837	40729326
chr11	349282	350402
chr6	74491248	74491786
chr1	148310482	148311944
chr19	38568513	38569476
chr11	68829168	68829662
chr6	75705614	75706115
chr6	119995644	119996466
chr21	36435529	36436499
chr4	29986477	29986968
chr10	57839716	57840214
chr2	50728296	50728787
chr7	1311470	1312898
chr15	47404681	47405183
chr4	153035402	153035904
chr7	28647121	28648008
chr11	65465070	65466039
chr19	39807108	39807599
chr16	75367869	75368367
chr10	130874772	130876009
chr8	140937710	140938317
chr16	58195194	58195717
chr4	28325559	28326054
chr2	127434456	127435790
chr8	22253656	22254343
chr4	24692087	24692586
chr18	11103549	11104065
chr6	112386439	112387089
chr10	47666453	47667615
chr1	151808969	151809520
chr2	140737494	140738292
chrX	45606047	45606572
chr11	44999694	45000448
chr10	49967605	49968284
chr14	65182919	65184097
chr4	28881950	28882473
chr15	79986801	79987308
chr4	174337808	174338537
chr5	122124899	122125895
chr11	18136331	18137223
chr13	51660166	51660891
chr7	57712653	57713146
chr9	9646078	9646592
chrX	119452868	119453431
chr1	112434353	112434927
chr10	11253492	11254213
chr1	30204971	30205243
chrX	68321646	68322182
chr18	75111541	75113070
chrX	132789261	132789929
chr2	141985743	141986411
chr6	30348154	30348687
chr6	99741321	99741836
chr7	151599998	151600778
chr11	125092250	125092939
chr1	204667688	204668581
chr20	16413995	16414504
chr12	126811215	126812453
chr10	119123463	119124384
chr15	20747541	20748493
chr14	74879816	74880739
chr10	5539040	5540527
chr2	201073308	201074350
chr2	167228260	167228857
chr20	11427732	11428241
chr2	30364047	30364550
chr3	71494846	71495467
chr4	28590035	28590581
chr2	230048957	230049739
chr7	157564112	157565299
chr3	161607268	161607774
chr3	133748089	133748626
chr16	6280981	6281488
chr16	73052993	73053511
chr16	60483156	60483674
chr12	2165120	2165627
chr11	125163086	125163964
chr10	134969010	134970650
chr12	108748024	108748995
chr7	12242301	12243228
chr11	126366779	126367436
chr20	13422676	13423439
chr8	137272867	137273422
chr12	63988010	63988896
chr9	132015046	132015540
chr9	66926870	66927765
chr5	104649483	104650432
chr12	43007348	43007856
chr5	177784484	177786016
chr16	26241996	26242497
chr18	61437875	61438373
chrX	121727970	121728472
chr8	35464842	35465625
chr5	109633676	109634623
chr1	229865358	229865869
chr1	30750508	30751021
chr17	14194417	14195810
chr11	64037997	64039105
chr15	69986614	69987126
chr7	36574009	36575028
chr11	93367588	93368596
chr8	2648438	2649313
chr2	165099253	165099768
chr8	102664345	102665084
chr20	19204524	19205059
chr12	66927177	66928047
chr1	152436082	152436630
chr5	141124390	141125027
chr2	230548595	230549154
chr1	92774865	92775408
chr12	7560033	7560666
chr9	14237538	14238118
chr12	132987413	132988476
chr4	94291295	94291894
chr4	99100542	99101068
chr1	59578832	59579354
chr1	223734308	223735483
chr15	61143684	61144204
chr6	125021786	125022553
chr20	25845693	25846607
chr12	48100427	48101055
chr1	99066439	99066938
chr19	36797970	36800268
chr18	73981588	73982777
chr20	35575487	35576303
chr14	79937011	79937565
chr4	30085936	30086849
chr9	96135266	96136204
chr20	24188269	24189611
chr3	181035995	181036651
chr5	173617318	173618025
chr11	124302993	124303561
chr7	55504084	55504621
chr9	101322028	101323003
chr10	71709460	71709977
chr4	79910949	79911525
chr4	39814066	39816494
chr4	46778186	46778693
chr7	69443609	69444158
chr18	60864872	60866824
chr2	5952681	5953192
chr4	25589205	25589979
chr5	83242943	83243450
chr12	15758870	15759372
chr8	1699271	1700308
chr12	17693872	17694371
chr2	190607327	190607924
chr8	124759288	124759887
chr9	46390347	46391327
chr8	23189430	23190611
chr22	37233728	37234704
chr17	43101424	43101941
chr4	190997773	191000777
chr12	66172583	66173351
chr7	101859203	101860416
chr11	66094755	66095358
chr10	133952321	133953259
chr17	39336001	39336490
chr18	45039037	45039532
chr5	148196083	148196576
chr16	86223508	86223863
chrX	104861862	104862372
chr12	25943464	25943991
chr17	9618611	9619844
chr22	27787682	27788190
chr4	114313499	114314006
chr5	23197015	23197686
chr14	60410977	60411830
chr6	9068988	9069495
chr4	176544201	176544710
chr1	221939551	221940050
chr2	61206011	61206518
chr10	49467440	49468270
chr11	21746662	21747767
chr20	10171956	10172447
chr1	148305816	148307075
chr4	191001151	191003967
chr15	60690757	60691674
chr6	133836397	133837019
chr6	167907006	167908202
chr5	170999564	171000061
chr3	55767251	55767840
chrX	144028348	144028880
chr4	53284805	53285527
chr22	48744403	48745472
chr5	151734354	151734847
chr1	44279313	44279820
chr15	95908936	95909451
chr7	136553256	136553773
chr20	2802944	2803988
chr7	156290576	156291893
chr12	3861253	3861868
chr1	148324764	148326225
chr10	72983755	72984400
chr9	111349379	111350165
chr7	119261050	119261564
chr4	72162984	72163519
chr5	130088279	130089038
chr2	88495573	88496448
chr17	7349401	7350064
chr12	43081779	43082278
chr10	107553839	107554369
chr13	85382865	85383372
chr2	137740477	137741195
chr3	31874952	31875467
chr20	59871009	59871633
chr7	44469921	44470425
chr6	79373698	79374231
chr5	159366031	159366562
chr1	54925734	54926803
chr7	153824454	153824988
chr18	1746812	1747512
chr9	138933855	138935122
chr2	128970333	128971013
chr11	40974177	40974685
chr18	46455696	46456189
chrY	19198747	19199235
chr5	11880371	11881423
chr2	213229390	213229887
chr21	46057036	46057518
chr18	36903886	36905109
chr18	45508653	45509493
chr16	86736075	86737286
chrX	7196922	7197705
chr12	124529337	124530012
chr10	118499922	118500455
chr4	190708163	190708680
chr2	71233508	71234017
chr5	171305329	171305866
chr15	49502927	49503707
chr11	131152317	131152821
chr2	133108673	133110152
chr7	80841557	80842366
chr11	50313734	50314266
chr7	153615067	153616241
chrX	36553699	36554628
chr7	114054708	114055203
chr7	173628	174112
chr17	64205736	64206364
chr17	31843125	31843676
chr11	126832928	126833485
chr9	4462363	4462988
chr8	11203196	11203706
chrX	133798873	133799412
chr1	148253202	148254454
chr1	144221504	144222869
chr9	905247	906287
chr10	8653271	8654024
chr1	7992487	7993047
chr4	124663958	124664859
chr8	6468386	6468897
chr13	100814093	100814610
chr9	28506191	28506714
chr12	126841003	126841693
chr6	44670961	44671511
chr7	110442138	110442665
chr10	4525579	4526156
chr9	132338060	132338926
chr7	153104812	153105729
chr2	217051960	217052787
chr2	38315675	38316166
chr14	100205172	100205729
chr12	75165590	75166157
chr1	26455012	26455534
chr10	56733559	56734095
chr1	177217233	177217867
chr1	228745322	228747373
chr5	92434560	92435820
chr1	6090286	6091121
chr9	36072984	36073503
chr2	28606158	28607139
chr11	98852910	98853404
chr20	43802429	43802929
chr12	41663836	41664378
chr3	158971163	158971658
chr10	129137651	129138421
chr6	147394422	147394943
chr10	83598973	83599512
chr1	31377959	31379069
chr6	67204939	67205629
chr7	150675760	150676296
chrX	24684485	24685003
chr2	242788886	242791288
chrX	98564163	98565046
chr3	143908023	143908585
chr1	96255554	96256065
chr8	18848622	18849229
chr1	67277908	67278411
chr17	74117063	74117643
chr1	50038571	50039295
chr9	124389168	124389674
chr16	17000950	17001620
chr6	32551526	32552055
chr11	1960676	1962100
chr14	77652430	77653408
chr2	25037243	25037747
chr20	57263060	57263990
chr2	176193970	176194494
chrX	54971900	54972696
chrX	36354095	36354648
chr1	116535815	116536324
chr2	190979638	190980175
chr5	64266543	64267374
chr10	118032920	118033462
chr9	29288334	29289236
chr1	222768661	222769535
chr12	124338131	124338950
chr7	26764630	26765235
chr11	56981123	56981702
chr2	37687413	37687929
chr18	42398480	42399203
chr12	4227249	4228007
chr12	6201256	6202070
chr7	110308853	110309693
chrY	633070	634356
chr15	20058145	20059240
chr12	97216671	97217160
chr5	20116893	20117388
chr8	108985098	108986016
chr2	60879271	60879911
chr20	20999918	21000423
chr6	48037023	48038117
chr5	40113558	40114565
chr6	49736539	49737037
chr12	66217598	66218808
chr1	144194374	144195834
chr11	68584003	68584892
chr12	131088790	131089284
chr9	106811190	106811452
chrX	146256535	146257029
chr6	94798797	94799541
chr14	44244693	44245433
chr3	196043533	196044636
chr22	29536987	29537531
chr6	133573862	133574369
chrX	83661247	83661770
chr22	49696289	49697153
chr7	28912975	28913479
chr1	148267631	148268986
chrX	57257241	57257747
chr2	140460965	140461522
chr2	144479509	144480002
chr11	79151664	79152289
chr2	175854448	175855248
chrX	951059	952561
chrX	129750832	129751362
chr7	91247871	91248576
chr9	136802246	136802921
chrX	119999135	120000152
chrX	146727214	146727756
chr7	150571831	150572837
chr15	79351610	79352570
chr5	111112808	111113301
chr9	122929883	122930398
chr21	41547047	41547988
chr20	13410026	13410538
chr4	131193093	131193607
chr5	150764299	150764856
chr3	6059807	6060328
chr17	38217737	38218351
chr8	66662484	66662993
chr9	126399963	126400476
chr10	68573358	68573868
chr14	68905640	68906146
chrX	130119849	130120413
chrX	152398544	152399351
chr1	237955418	237955950
chr5	139247124	139247661
chr4	53110277	53110811
chr6	148191339	148191845
chr3	5210763	5211334
chr13	74489671	74490632
chr12	85092718	85093812
chr13	49228158	49228696
chr9	137101990	137102482
chr3	46483179	46483706
chr18	24921118	24921619
chr12	43360394	43360933
chr2	45877960	45878466
chr7	2524408	2525468
chr2	38552170	38553138
chr11	60495650	60496719
chr16	6662523	6663286
chr15	86439292	86440797
chr2	17920710	17921421
chr8	125191654	125192209
chr16	10745668	10746958
chrX	683070	684356
chrX	120365663	120366307
chr8	67962561	67963106
chrX	98518707	98519658
chr10	84376678	84377346
chr3	103248789	103249508
chr19	42397968	42398478
chr6	96918556	96919087
chr13	105715215	105715722
chr2	121362447	121363593
chr14	94836702	94837733
chr22	49028781	49030182
chr10	56582530	56583234
chrX	67556183	67556969
chr17	71143654	71144891
chr10	73191923	73192538
chr18	53223821	53225047
chr16	32473500	32474855
chr2	47082115	47082652
chr13	58465907	58467416
chr1	241365067	241365580
chr3	35753775	35754316
chr22	35494870	35495941
chr7	124224983	124225502
chr17	69563309	69564121
chr7	36557248	36557815
chr8	22853773	22854322
chr3	175012903	175013778
chrY	18336975	18337461
chrX	74422649	74423607
chr7	33897727	33898564
chr2	67279791	67280768
chr6	50994940	50995487
chr19	39410968	39411865
chr4	946046	946816
chr4	173792522	173793222
chr15	70040681	70041185
chr17	64777791	64778582
chr11	88797785	88799148
chr1	152916550	152917389
chrX	108016828	108017488
chr14	47814055	47814330
chr5	63303799	63304286
chr18	73024249	73025621
chr9	138152857	138154144
chr1	200194457	200194717
chrY	14036078	14036565
chr1	58899017	58899595
chr9	105077668	105078489
chr9	3675997	3676317
chr8	77594677	77596097
chr6	47425084	47425575
chrX	62362324	62362644
chrX	145558692	145559373
chr2	204399756	204400253
chr3	80268866	80269368
chr12	2386272	2386834
chr7	2477121	2477629
chr13	72066635	72067136
chr4	190430700	190431207
chr1	31331573	31332776
chr17	55776045	55776799
chr8	131681987	131682796
chrX	33395327	33395833
chr4	113800967	113801480
chr1	161760501	161761144
chr4	175041440	175042007
chr2	25500642	25501146
chr12	13817676	13818357
chr6	44228337	44228854
chr13	40595667	40596382
chr2	230597047	230598319
chr12	130231706	130232661
chr2	20418056	20418838
chr8	63702472	63703667
chr18	72753163	72753923
chr17	50130272	50130551
chr2	102728553	102729043
chr14	23352237	23353353
chr11	99126292	99126785
chr10	56373025	56373523
chr12	130138600	130139091
chr5	97724410	97724912
chr4	60310041	60310867
chr6	102557632	102558133
chr15	69361044	69361560
chr11	45693519	45694021
chr5	101572053	101572567
chr18	25497724	25498239
chr16	66634767	66635401
chr10	8509733	8510726
chr6	31258921	31259438
chr3	7393144	7394024
chr10	48361419	48362046
chr6	83573683	83574316
chr12	87511837	87512648
chr5	152700737	152701252
chr10	110644361	110644883
chr1	228768161	228769735
chr20	51588844	51589327
chr3	76474409	76474927
chr11	34697746	34698245
chr11	101428897	101429391
chr5	100570251	100571197
chr5	983392	984266
chr2	242853148	242853757
chr5	10431504	10432009
chr3	46482437	46482936
chr4	74507779	74508281
chr6	139947086	139947588
chr13	48265309	48265801
chr4	101954184	101954715
chr4	174103588	174104473
chr11	113059308	113060230
chr20	34025914	34027120
chr2	237552888	237553399
chrX	21699573	21700104
chrX	44758018	44758736
chr3	167769742	167770430
chr6	169952839	169953423
chr12	107563127	107563646
chr21	27823140	27824454
chr7	77805987	77807014
chr11	8335780	8336312
chr7	76763632	76764145
chr13	33551299	33552092
chr4	189367839	189370536
chr13	24553185	24553676
chr21	37927873	37928412
chr4	176399984	176400585
chr14	51845023	51845987
chr18	73125798	73126665
chr10	45283665	45284294
chr8	25004270	25004934
chr16	1031115	1031620
chr16	51243842	51244563
chr1	206645557	206646180
chr4	46090529	46091092
chr7	88853566	88854312
chr2	19330207	19330987
chr2	72101319	72101837
chrX	113501514	113502471
chr8	8837616	8838145
chr9	135334503	135335566
chr6	52278552	52279089
chrX	24378352	24378887
chr1	23004573	23006192
chr1	47166247	47167373
chr11	65601497	65602782
chr9	10675191	10676127
chr6	144952112	144952634
chr11	15508682	15509566
chr17	43188505	43189432
chr3	186910894	186912063
chr3	19349920	19350294
chr3	22520980	22521813
chr22	44218358	44218932
chr5	1154059	1154738
chr20	26040438	26040951
chr16	55851331	55851924
chr21	39207877	39208371
chr12	15164766	15165320
chr10	135489512	135492253
chr6	33925345	33925834
chrX	49092056	49092571
chr4	49310228	49315484
chr4	114383194	114383724
chr10	15617715	15618211
chrX	68364312	68364828
chrY	6952533	6953486
chr4	44211284	44211785
chr6	1737500	1738675
chr12	216603	217522
chr11	58976991	58977611
chr3	48527927	48528639
chr2	218628381	218629343
chrX	35231190	35231691
chr1	226898886	226899401
chr11	30739693	30740272
chr15	24512250	24513220
chr2	3126666	3127161
chr9	106169652	106170161
chr20	19660060	19661080
chr18	24558002	24558504
chr1	148272289	148273767
chr8	82596121	82596616
chrX	66942913	66943509
chr7	56987908	56988768
chr4	54933222	54933712
chr4	752261	753729
chr5	38272625	38273126
chr2	45998617	45999114
chr17	33056947	33057531
chr20	36047316	36048331
chr2	112918000	112918832
chr2	238711669	238712247
chr2	6713840	6714351
chrX	94883169	94883670
chrX	129966160	129967259
chr10	33228424	33228924
chrX	30457011	30457519
chr1	148257078	148259360
chr5	130857309	130857848
chr12	115072834	115073927
chr17	75713187	75715348
chr21	42684411	42684916
chr2	36119768	36120275
chr2	137494639	137495376
chr19	28485871	28486397
chr3	74698379	74698888
chr15	48228780	48229285
chr4	34388439	34388943
chr16	3920952	3921466
chr1	178133395	178134341
chr2	64009643	64010398
chrY	9771	10293
chr1	148286638	148288108
chr2	98728517	98729488
chr10	97529624	97530273
chr12	26172266	26172782
chr11	22523007	22523510
chr17	34595575	34596561
chr6	46904730	46905269
chrX	54941743	54942368
chr7	1358516	1360314
chr21	46412224	46412717
chr13	31544069	31544581
chr20	20471271	20471776
chr6	8337962	8338474
chr7	137060504	137061015
chr5	344205	345962
chr4	97915060	97915553
chr4	112674612	112675121
chr1	119450934	119451997
chr2	6780942	6781469
chr8	127258596	127259093
chr9	110920213	110920732
chr11	5598499	5598991
chr3	134670958	134671475
chr1	238046728	238047781
chr18	46784919	46785486
chr5	158202535	158203070
chr19	15658477	15659072
chr5	52736215	52736725
chr3	51701856	51702353
chr1	144829856	144830786
chr4	100733589	100734120
chr1	54603105	54603747
chr14	84148562	84149462
chr6	90810167	90810692
chr20	59082035	59082604
chr6	140607734	140608231
chr6	168783767	168784725
chr11	64270036	64270914
chr1	152779287	152780142
chr20	43911436	43912216
chr11	108780959	108781771
chrX	25832639	25833628
chr9	126369311	126370086
chr8	85318997	85319549
chr7	81821511	81822367
chr18	39171247	39172160
chr9	75692527	75693044
chr9	83234483	83234978
chrX	133703499	133704067
chr17	28498286	28499234
chr12	4445378	4445900
chr9	44990041	44990989
chr1	64951801	64952334
chr21	45357755	45358427
chr14	39060132	39060645
chr3	36866193	36866710
chr2	185500800	185501554
chr20	25841430	25842501
chr1	228747464	228749612
chr12	15407253	15407903
chrX	28848889	28849431
chrX	107668170	107669230
chr6	15962431	15962965
chr7	30765434	30766074
chr4	191004364	191007371
chr1	19052281	19052908
chr1	148315279	148316609
chr15	89443956	89444807
chr7	112879805	112880351
chr13	19284266	19284782
chr5	168173212	168174253
chr2	136788459	136789006
chr2	124670409	124670921
chr2	132046528	132047715
chr9	128554029	128554582
chr7	69379088	69379607
chr17	15329081	15329697
chr2	189403173	189403686
chr4	49511931	49518837
chr15	90478993	90479622
chr20	6932158	6932821
chr1	173277174	173277696
chr12	127720628	127721687
chr12	71780619	71781366
chr8	37558670	37559214
chr18	77280439	77282116
chr18	32548575	32549132
chr11	33424537	33425398
chr19	36767357	36769698
chr11	25286266	25286806
chr11	64174964	64175790
chr7	48951121	48952069
chr12	22393749	22394241
chr15	42242971	42243465
chr8	104768970	104769502
chr5	49623813	49624325
chr10	126298753	126299710
chr14	61666747	61667363
chr8	122492980	122493694
chr5	163289030	163289757
chrX	66915342	66915915
chr10	30780977	30781472
chr5	2996997	2997790
chr3	147466542	147467241
chr4	1536762	1537581
chr19	56497411	56498106
chr5	2184898	2185862
chr10	24788708	24789582
chr16	78920730	78921870
chr18	69299199	69300100
chr10	25136329	25136846
chr2	31258202	31258863
chr3	58785227	58785722
chr2	225864682	225865460
chr6	75917618	75918180
chr2	155853572	155854077
chr1	198465903	198466782
chr1	72229196	72229698
chr2	14339528	14340030
chr21	46285686	46286852
chr1	184517126	184517629
chr10	82945825	82946317
chr17	56833230	56833716
chr7	88765812	88766307
chr16	73915099	73915580
chr9	8493753	8494258
chr6	106151440	106151991
chr2	142400944	142402561
chr17	79372686	79373190
chr6	118484129	118484840
chr18	47641664	47642180
chr3	149939309	149940183
chr8	10200299	10200815
chr3	161883371	161883891
chr1	176980470	176981126
chr11	4230045	4230550
chr7	40288251	40288761
chr17	17903161	17903928
chr15	100829500	100830005
chr20	11753420	11753927
chr6	78295339	78296089
chr18	62942829	62943333
chr3	132358587	132359188
chr13	102405393	102405901
chr11	50082666	50083194
chr5	57617350	57617855
chr2	51669217	51670203
chr1	16065048	16065535
chr1	181118341	181118844
chr2	16252733	16254347
chr10	102308516	102309085
chr5	106972972	106973662
chr11	134697190	134698264
chr16	59771	60450
chr1	62601924	62602614
chr9	118134777	118135282
chr13	64732389	64732886
chr3	26221295	26221902
chr7	41424421	41425272
chr2	59421639	59422136
chr5	170411762	170412648
chr6	30859081	30859576
chr13	101110285	101110965
chr1	104482688	104483195
chr2	168264298	168264818
chr8	129613954	129614451
chr18	6540000	6540516
chr16	54810286	54810795
chr16	61927077	61927574
chr9	808495	809827
chr22	49189642	49190335
chr6	2491367	2492136
chrX	3295352	3296228
chr7	147986430	147986921
chr2	183508630	183509270
chr1	148002149	148003476
chr2	218553423	218553945
chr12	23582983	23583502
chr2	121653976	121654549
chr1	32043628	32044912
chr1	206708791	206709317
chr10	110832502	110833235
chrX	121979795	121980395
chr12	56990685	56991696
chr10	24284164	24284651
chr15	98948708	98949225
chrX	52672759	52673536
chr4	106364387	106365030
chr2	165922739	165923252
chr10	135486202	135488940
chr1	5790326	5790846
chr10	135483818	135485645
chr15	41323448	41324312
chr4	24471319	24472189
chr20	23638690	23640283
chrX	146754132	146754987
chr7	49539082	49539599
chr1	110327530	110328313
chr1	144207098	144209744
chr19	36759662	36763364
chr15	23579809	23580738
chr5	3160473	3161282
chr13	22581051	22581548
chr18	34062553	34063084
chr8	98331025	98331564
chr8	22608866	22609797
chr1	113899482	113900487
chr20	57974856	57975908
chr18	33834193	33834961
chr9	120990480	120991019
chr19	45876850	45878124
chr3	162777606	162778205
chr1	198631344	198632058
chr11	83352669	83353199
chr10	88496260	88496960
chr6	74122005	74122707
chr11	19318286	19319021
chr9	137621348	137621932
chr9	34875617	34876183
chr1	144199237	144201238
chr3	80294136	80294655
chr3	81594760	81595619
chr4	141163366	141164160
chr21	42921122	42921679
chrX	153369478	153370677
chr7	85476735	85477296
chr9	46113320	46113969
chr1	228765345	228767835
chr15	24618238	24618915
chrX	122121413	122121912
chr17	51141561	51142365
chr5	14207139	14208069
chr4	145975103	145976107
chr5	137254413	137254906
chr3	63877821	63878421
chr14	52110410	52111618
chr18	11077614	11078417
chr16	59623937	59624456
chr2	230028140	230028649
chr3	73399322	73399875
chr18	69378405	69378954
chr2	150644344	150644855
chr2	89471906	89472399
chr8	64154577	64155082
chr1	53638844	53639643
chr19	7197301	7198188
chr2	123190297	123191145
chr9	38889579	38890660
chr10	119997347	119998048
chr15	71491559	71492512
chr12	83293677	83294786
chr22	34398079	34399241
chrX	92889688	92890294
chrX	52564298	52564919
chrY	4136419	4136919
chr8	30278430	30278936
chr10	113945086	113945717
chr6	64834795	64835085
chr12	132639983	132643347
chrX	137935532	137936039
chr19	43269811	43270326
chr22	38169685	38170235
chr7	88497059	88497631
chr22	28462035	28462543
chr17	45778139	45778971
chr7	49468970	49469476
chr2	5172018	5172515
chr4	31453296	31453813
chr12	106098614	106099113
chr4	80141348	80142323
chr2	229827748	229828255
chr16	7559175	7560045
chr12	85415751	85416246
chr7	132672815	132673309
chr4	111772201	111772702
chr5	153005763	153006281
chr4	114617102	114617622
chrX	145696495	145696996
chr1	30498393	30498893
chrX	109668973	109669482
chr2	97956247	97956748
chr10	63806524	63807027
chr10	132005170	132006546
chr7	152994796	152995379
chrX	31316275	31316790
chr13	46073690	46074453
chrX	86561186	86561692
chr2	235106401	235107278
chr6	140674533	140675047
chr1	94718732	94719454
chrX	104621790	104622773
chr3	63869648	63870169
chr1	16884064	16884581
chr20	23640377	23641129
chr1	194367548	194368184
chr14	26696593	26697397
chr3	115480312	115480813
chr11	134924419	134924918
chr16	63591984	63592888
chr3	128066514	128067379
chr14	98884175	98884759
chr17	52089395	52089905
chr1	41402372	41402876
chr14	22520530	22520845
chr8	36162401	36162906
chr3	80808331	80808831
chr6	12364504	12365449
chr10	19402495	19403000
chr17	69150127	69150620
chr6	169264747	169265477
chr16	26212788	26213283
chr19	41735649	41736858
chr14	79804311	79804821
chr4	190991268	190994087
chr15	71853984	71854495
chr3	12798042	12798547
chr16	84445767	84446689
chrX	1653919	1654872
chr8	123222178	123223032
chr4	190728949	190729538
chr4	66605698	66606204
chr1	185445005	185445786
chr12	97323277	97324219
chr16	69402053	69402607
chr20	25776142	25776739
chr13	71493750	71494682
chr2	196018344	196018852
chr6	6932312	6933249
chr9	131946041	131946622
chr4	41567137	41567660
chr4	181183818	181184348
chr4	36460127	36460636
chr18	65445703	65446364
chr20	29983867	29984521
chr2	124439515	124440445
chr2	195122172	195122734
chr5	76807940	76808437
chr7	112725989	112726508
chr18	26964340	26964869
chr2	3698692	3699265
chr10	10335944	10336701
chr12	5306438	5306950
chr4	79138989	79139502
chr5	74482563	74483202
chr6	101984827	101986013
chr10	19881428	19882179
chr13	91725529	91726505
chr18	58947077	58947935
chr10	111838987	111839491
chr4	152861605	152862124
chr1	234202218	234202844
chr1	18982027	18982545
chr7	17280748	17281260
chr7	68004860	68005389
chr5	83599383	83600040
chr1	175374500	175375010
chr5	172023465	172024716
chr5	35355262	35355924
chrX	37777963	37778450
chr11	1935231	1936866
chr4	164915187	164916161
chr11	121199717	121200214
chr4	78494148	78494805
chr8	108322980	108323499
chr1	18580621	18581389
chr10	95537870	95538412
chr8	142212965	142214127
chr15	22908431	22909020
chr1	7539932	7540713
chr7	129437818	129438347
chr8	65033120	65033644
chr2	222923971	222924741
chr12	6290015	6291219
chr4	32829176	32829948
chr15	38543126	38544149
chr19	38025152	38026133
chr4	37211949	37212922
chr10	36603762	36604497
chr13	108628862	108629519
chr2	234920407	234921377
chr8	141243283	141243974
chr17	26837053	26837856
chr7	103565168	103565721
chr9	2823392	2824773
chr18	58377271	58377801
chr20	6200078	6201153
chrX	152349353	152349886
chr3	179779391	179780188
chr11	76398312	76398843
chr17	61408980	61409484
chr10	48333941	48334513
chr9	20339894	20340413
chr13	79634815	79635669
chr4	41348208	41348977
chr7	42862620	42863352
chr16	15385409	15386227
chr2	226520238	226520906
chr12	14982827	14983806
chr18	45507203	45507700
chr7	96904956	96905521
chr1	65447543	65448050
chr4	191011038	191013860
chr8	86256157	86256794
chr9	1325528	1326345
chrX	141752107	141752836
chr12	12200442	12201415
chr12	93527716	93528479
chr2	1607439	1608343
chr6	105532446	105533956
chr6	140358518	140359121
chrX	87902812	87903687
chr7	38659711	38660423
chr20	23828684	23829642
chr20	57976143	57977818
chr11	36528669	36529561
chr3	63510282	63510798
chr2	238373204	238374119
chr1	154686455	154687349
chr7	39029166	39029984
chr5	162428786	162429323
chr3	148195533	148196046
chrX	80239174	80239668
chr5	126298103	126298788
chr2	85893065	85893887
chr5	13348976	13349863
chr13	28157076	28157621
chr12	15255380	15255871
chr17	7077702	7080365
chr6	4483189	4483772
chr4	161002577	161003158
chr13	33701761	33702593
chr16	51047815	51049160
chr2	182996861	182997370
chr18	57918557	57919081
chr12	79760457	79760962
chr3	188279177	188280101
chr2	87781270	87782217
chr4	111154495	111155655
chr1	108577279	108578109
chr17	32221115	32221638
chr8	14354746	14355345
chr10	105356159	105356650
chr2	227109800	227110297
chr6	53705447	53705959
chr2	97064545	97065704
chr11	45250782	45251303
chr18	75931835	75932459
chrX	17465654	17466168
chr11	132807190	132807891
chr21	42616325	42617059
chr4	25962652	25963597
chr5	69132750	69133493
chr11	91627747	91628256
chr11	91670226	91670714
chr15	29462556	29463045
chr16	12264364	12264897
chr13	41809738	41810439
chr2	16125185	16126446
chr6	152546193	152546688
chr9	36996890	36997156
chr15	52427819	52428592
chr11	134523460	134523948
chr15	37848429	37848697
chr18	30462544	30463031
chr16	620355	621860
chr3	44298571	44299234
chr5	100621968	100622464
chr6	149344017	149344541
chr5	81550482	81550981
chr13	88656548	88657055
chr2	178770651	178771161
chr18	959149	959961
chr7	39848265	39849964
chr14	105445853	105446646
chr14	56047932	56048419
chr18	37181512	37181999
chr18	56888574	56889076
chr9	8631896	8632393
chr11	119834597	119835096
chr12	26423074	26423569
chr15	97673608	97674111
chr14	41515612	41516110
chr11	79555331	79555830
chrX	154706460	154707215
chr12	80284444	80285050
chr17	53167979	53168484
chr10	117320948	117321469
chr15	95331440	95331942
chr11	104556185	104556692
chrX	37371699	37372206
chr10	57307422	57308254
chr17	66967387	66967900
chr2	59681269	59681886
chr1	144170523	144171991
chr3	116791593	116792116
chr4	148820237	148820742
chr4	29554438	29555072
chr4	82732487	82733265
chr13	64164949	64165441
chr10	114903622	114904136
chr20	21536590	21537098
chr2	114055149	114055672
chr5	29077963	29078458
chr3	181419617	181420130
chr2	26558953	26559773
chrX	69720724	69721516
chr9	16986828	16987315
chr12	63225250	63225749
chr6	51602287	51602780
chrX	124434894	124435395
chr4	6424948	6425889
chr5	79721788	79722393
chrX	155249298	155250054
chr15	48244489	48245017
chr20	54243093	54243610
chr10	9178522	9179085
chr2	18668992	18669499
chr1	196771291	196771838
chr6	79345125	79345634
chr10	8603901	8604212
chr2	5917245	5917758
chr3	95652067	95652946
chr2	170873454	170874327
chr3	8561367	8562290
chr8	9630080	9630584
chr9	98269963	98270604
chr17	16404684	16405215
chr2	124191193	124191890
chr8	97020919	97021430
chr21	39218431	39218945
chr19	5186574	5187423
chr1	239422514	239423100
chr12	115832960	115833469
chrX	110645757	110646285
chr4	1952944	1953473
chr13	30500085	30500855
chr7	93697924	93698455
chr9	135017689	135018304
chr6	134708870	134709402
chr9	124096815	124097324
chr7	95690768	95691300
chr6	885709	886493
chr9	93456293	93457578
chr10	114924579	114925072
chrY	25173363	25173879
chr15	56417571	56418073
chr3	100562023	100562755
chr6	32687205	32687726
chr8	113282342	113282863
chr4	123928458	123929049
chr7	125750323	125750844
chr8	138226160	138226680
chr12	16688778	16689284
chr11	33541697	33542523
chr3	51342783	51343419
chr5	176511382	176512263
chr9	42665189	42665733
chr7	120262412	120263033
chr16	13036907	13037461
chr16	86254048	86254542
chr5	90083971	90084947
chr3	68037952	68038802
chr2	148283076	148283595
chr12	133260293	133261744
chr3	96029875	96031136
chr5	158382815	158384196
chr15	90029552	90030106
chr18	63295449	63295981
chr12	62134825	62135604
chr5	117900573	117900864
chr8	52164129	52164644
chr9	71052255	71052751
chr1	148283445	148284801
chr11	68188927	68189541
chr1	152616264	152616793
chr3	54008843	54009349
chrX	63241624	63242141
chr8	16408444	16408970
chr8	21546381	21547021
chr4	116210606	116211127
chr4	155732576	155733085
chr8	134576772	134577669
chr1	68235260	68235906
chrX	109359825	109360364
chr3	22530019	22530956
chr9	8858566	8859549
chr1	98894403	98895290
chr4	140722561	140723086
chr18	8963106	8964012
chr6	23924441	23924999
chr10	75466179	75467356
chr17	69164165	69165078
chr7	56437722	56440988
chr18	77934554	77935888
chr2	213042412	213042939
chr10	77380589	77381273
chr4	28471879	28472384
chr11	3132593	3133601
chr6	47236683	47237226
chr1	180999387	180999890
chr9	33745079	33746144
chr13	22752000	22752495
chr16	11168805	11169539
chr9	32912619	32913156
chr1	182184060	182184651
chr7	2604489	2605128
chr18	49741383	49741936
chr12	38495184	38495683
chr10	104101909	104102414
chr7	13327519	13328216
chr8	144263220	144264548
chr1	92133788	92134933
chr4	47470866	47471354
chr1	6798865	6799891
chr5	106600404	106600937
chr5	122424549	122425117
chr3	197639963	197640470
chr1	73360687	73362076
chr8	6760204	6761113
chr14	106164169	106164742
chr1	58226051	58226568
chr1	50484707	50485248
chr17	26438667	26439193
chr17	1227731	1228574
chr13	114906495	114907154
chrX	106647752	106648334
chr7	44082415	44083243
chrX	109348668	109349246
chr1	174998564	174999436
chr15	100285881	100286396
chr3	186292935	186293826
chr20	13846240	13846733
chr3	150639152	150639857
chr11	114462646	114463513
chr7	97388302	97388819
chr2	113569533	113569806
chr5	179601179	179601879
chr8	25951313	25951814
chr9	38191223	38191929
chr14	106875034	106875349
chr17	32370890	32371395
chr6	11653370	11653883
chrX	138871944	138872885
chr8	73067346	73068161
chr8	61856894	61857394
chr6	144024979	144025490
chr5	14562858	14563806
chr20	21071457	21072060
chr20	18182801	18183352
chr12	51016949	51017564
chr16	86059747	86060352
chr7	155724936	155726165
chr2	76476476	76477216
chr4	66199026	66199779
chr5	124561949	124562463
chr2	212219529	212220043
chr4	186858100	186858583
chr9	12430265	12430764
chr3	116068104	116068615
chr3	193050685	193051218
chr2	16005038	16006345
chr8	7791977	7792784
chr8	109549465	109549992
chr3	196721138	196722601
chr2	141679621	141680123
chr2	49755373	49755887
chr1	161421078	161421908
chr7	126996078	126996581
chr2	122980598	122981114
chrX	36929957	36930465
chr5	31585589	31586084
chr1	44511954	44512469
chr10	122468040	122468739
chr11	58322978	58323493
chr11	116452972	116453616
chr3	10943485	10944019
chr4	109599988	109600573
chr14	93983956	93984512
chr3	35049432	35049919
chr4	67730821	67731753
chr10	8373427	8374242
chr10	105660219	105660718
chr7	69136254	69136752
chr6	94651803	94652316
chr1	148591815	148593281
chr11	119614695	119615061
chr18	38920866	38921365
chrX	83597320	83597801
chr5	166402807	166403737
chr19	46333958	46335293
chr6	81650012	81650525
chr12	111248651	111249480
chr11	47610033	47610546
chr11	10341209	10341714
chr5	89274131	89275429
chr21	29381881	29382528
chr17	71708257	71708752
chr1	30949719	30950681
chr20	54552688	54553318
chr11	90762458	90762948
chr4	81471686	81472181
chr4	117124625	117125172
chr4	140657024	140657506
chr4	180176513	180177004
chrX	37593864	37594395
chr11	25876116	25876608
chr13	83319017	83319281
chr3	76143046	76143541
chr4	163060370	163060870
chr6	156713904	156714228
chrX	147587239	147587735
chr14	73367269	73367774
chr1	4728156	4728662
chrX	86215251	86215751
chrX	53290454	53291140
chr5	177497241	177497762
chr18	69735444	69735712
chr2	78984512	78984996
chr4	106819226	106819545
chr8	34369597	34369881
chr5	172127917	172128404
chr10	38651632	38652157
chr1	201024943	201025684
chr15	43597181	43597698
chr12	63549905	63550761
chr18	62579388	62579895
chr2	145313413	145313918
chr10	382607	384148
chr7	13111284	13112235
chr4	9211682	9212237
chr4	121631133	121631638
chr10	135480508	135482453
chr5	38349641	38350327
chr16	85394197	85395245
chrX	8232313	8233091
chrX	18208642	18209146
chr1	180218779	180219713
chr12	17007098	17007598
chr20	62902111	62903089
chr21	9694510	9701015
chr6	105096161	105096668
[truncated: 18,306 more rows]

## Sheet: TRF2 high confidence (HC) peaks
TRF2-high confidence (HC) peaks at IDR < or = 0.01
	pk start	pk end
chr1	9771	11187
chr11	174712	176820
chr12	94455	95968
chr12	2828725	2830594
chr18	9771	11720
chr20	62917753	62919570
chr3	197899295	197901966
chr5	9772	12511
chr7	9773	10947
chr9	9774	11015
chr8	43092520	43097746
chr8	144018019	144019195
chr2	114359635	114361281
chr18	63389	64334
chr8	154677	156133
chr16	90187784	90189386
chr4	9771	10509
chr2	9808	10823
chr9	141126821	141128428
chr7	15816	17264
chr4	183881053	183882006
chr6	147409	148569
chr19	244961	246399
chr19	30606667	30608318
chr2	243152248	243153326
chr17	61993816	61994936
chr11	191567	192441
chr21	45815515	45817431
chr2	144103497	144104079
chr4	185213345	185214385
chr4	82424558	82425785
chr1	200975689	200977173
chrX	155238301	155239342
chr15	93785478	93787637
chr10	13925871	13926470
chr14	95116760	95117989
chr2	182140289	182140813
chr19	59097702	59098645
chr7	152594834	152595345
chr4	37605681	37607118
chr9	71879925	71880451
chr20	56771562	56772263
chr14	105131083	105132062
chr6	167368216	167369141
chr5	1294271	1295582
chr2	102618524	102619676
chr8	169890	170953
chr2	15920559	15921859
chr10	8402680	8403209
chr10	82417587	82418838
chr22	27616898	27617537
chr21	36365569	36366358
chr7	72841680	72843051
chrX	144934469	144935412
chr1	2757173	2757778
chr8	134616719	134617390
chr22	51224376	51225389
chr10	3985960	3986597
chr12	11693425	11694160
chr17	5448407	5449114
chr16	69400489	69401334
chr15	89868045	89869168
chr2	220436449	220436999
chr14	101090703	101091987
chr8	103742864	103743407
chr6	44148924	44150282
chr9	141053993	141054701
chr2	4464812	4465578
chr7	77952814	77954032
chr15	101481086	101481940
chr21	30585696	30586932
chr2	121830633	121831727
chrX	54754118	54754738
chr12	98329344	98329895
chrY	59341303	59342350
chr3	194365999	194366569
chr9	136428869	136430022
chr5	12099261	12099927
chr7	28600189	28600890
chr17	9719448	9720485
chrX	96866037	96866801
chr7	150606586	150608301
chr21	46856773	46858534
chrY	1191508	1194544
chr8	143203747	143204721
chrX	153259696	153260466
chr2	114381527	114382529
chrX	1241371	1244544
chr2	122534324	122534953
chr21	47554007	47554876
chr16	25771190	25772115
chr13	100128600	100129912
chr7	55512669	55513224
chr17	1178340	1179425
chr8	142934443	142935799
chr16	80070	80775
chr4	698540	699420
chr15	78176728	78178605
chr10	128200631	128201263
chr3	194426669	194427387
chr7	216005	216958
chr8	1135381	1135979
chr22	45022166	45022682
chr17	4811745	4812891
chr6	41931793	41932937
chr10	133993812	133994515
chr2	88479975	88481341
chr16	87557800	87558836
chr18	80594	81449
chr13	27051059	27051596
chr2	8760869	8761382
chr8	139672796	139673589
chr7	21028006	21028524
chr9	141037111	141037874
chr4	135510237	135512192
chr8	139519229	139520304
chr11	70504090	70504930
chr19	38241506	38242669
chr2	95702359	95705730
chr3	127169686	127170472
chr10	109984	110688
chr5	55162682	55163397
chr13	26009824	26010682
chr1	61281713	61282226
chr5	8615025	8615893
chr7	98414454	98415479
chr18	7472124	7472686
chr11	83817639	83818529
chr17	38690501	38691482
chr1	201315950	201316554
chr16	69419066	69420350
chr16	16557297	16558532
chr1	224938454	224939085
chr19	41075610	41076519
chr2	23426136	23426884
chr5	6006906	6007534
chr10	8154591	8155653
chr21	9825212	9828240
chr2	47549496	47550493
chr4	5843656	5844649
chr15	41206058	41206803
chr10	132158202	132158976
chr7	1334202	1335628
chrX	50748537	50749320
chr12	22630662	22631688
chr22	50744883	50745390
chr12	129618392	129618986
chr11	62794991	62796313
chr18	28612291	28612851
chr14	19348929	19350055
chr1	228772051	228780891
chrX	20566454	20566987
chr2	95991104	95992367
chrX	2014149	2015200
chr4	16304414	16305339
chrX	4835098	4835859
chr2	95418992	95419867
chr15	98440551	98441880
chr7	87945052	87945551
chr8	37375561	37376413
chr6	114295572	114296821
chrX	105087729	105088292
chr5	170016503	170017027
chr14	70295347	70296195
chrX	144902364	144902901
chr20	19314040	19314548
chr1	119547103	119547707
chr14	101965575	101966069
chr19	31191862	31192778
chr22	26635789	26636305
chr18	52758942	52759830
chr10	88413013	88414394
chr4	30341262	30341831
chr22	16477359	16478592
chr14	22587660	22588183
chr8	98331903	98332484
chr10	6042605	6043553
chr15	78559278	78559791
chr6	124796912	124797817
chr6	43469216	43470046
chr8	125208479	125209143
chr5	2531257	2532482
chr20	55606641	55607492
chr6	38912496	38913019
chr8	10488490	10489183
chr6	41025661	41026408
chr15	22520156	22521183
chr5	177405577	177407870
chr7	20180200	20180752
chrX	121721778	121722287
chr4	120677091	120677601
chr1	241473462	241474016
chr7	157253457	157254599
chr5	149034151	149035561
chr2	183034385	183034907
chr10	81085304	81086862
chr13	104934362	104934885
chr14	19077272	19078230
chr10	5411595	5413359
chr4	134560134	134560648
chr9	21361018	21361618
chr1	41747389	41748351
chr9	135998762	135999956
chr7	4178794	4179619
chr6	46230955	46231546
chr2	241247905	241249474
chr17	7990300	7990832
chr6	144658022	144658997
chr3	126872741	126875147
chrX	46353191	46354169
chr6	1402690	1404410
chr5	102346471	102347636
chr5	86730811	86731356
chr17	69279967	69280546
chr11	80597686	80598259
chr1	67487151	67488113
chr1	223671543	223672054
chr14	73713991	73715309
chr5	160896451	160896963
chr8	108869429	108869955
chr4	63895096	63895886
chr2	102619705	102620652
chr9	122259413	122260262
chr13	90966318	90967434
chr6	170478507	170479607
chr13	91746628	91747135
chrX	138110514	138111127
chr13	107138506	107139106
chr16	223782	224484
chr5	100904823	100905675
chr7	137510128	137510704
chr9	141023103	141024222
chr2	235486784	235487679
chrX	34349878	34350650
chr9	137231124	137232005
chr4	159655831	159656690
chr10	111473486	111474008
chr4	13972213	13972500
chr14	82879350	82879932
chr9	130916319	130917253
chr3	5280408	5281567
chr1	228754286	228758528
chr14	34465402	34466167
chrX	113766330	113766928
chr1	228749705	228754096
chrX	152040827	152041561
chr10	129537809	129538594
chr15	34602275	34603249
chr1	245409938	245410754
chr6	41623694	41624204
chr9	128845042	128845578
chr12	117964850	117965807
chr16	88946403	88946896
chr4	88507187	88508529
chr1	228760963	228765251
chrX	1327695	1328555
chr12	112663761	112664295
chr9	134461308	134462939
chr9	110988838	110989335
chr2	24040711	24041433
chr4	23421722	23423182
chr3	81178087	81178610
chrX	80797389	80797913
chr3	77115915	77116440
chr6	18749574	18750140
chrX	55486522	55487178
chr8	121100170	121100702
chr14	102021812	102022477
chr11	134581757	134582518
chr2	60747979	60748488
chr5	123082595	123083241
chr17	6614077	6615276
chr8	116582677	116583182
chr17	69256320	69257324
chr9	87879208	87880397
chr3	193886063	193886574
chr2	240853341	240856238
chr13	30779526	30780363
chr6	23925245	23925785
chrX	16118027	16118729
chr14	76749844	76750368
chr17	53747299	53748034
chr4	189237858	189238369
chrX	56989710	56990493
chrY	1964149	1965418
chr4	173745286	173745799
chr11	37743847	37744359
chr4	156434235	156434744
chr4	44458302	44458856
chr2	83133678	83134202
chr5	41753144	41753671
chr9	132927403	132927958
chr11	111228783	111229717
chr2	2037937	2040449
chr3	27866209	27866779
chr8	142357404	142358682
chr22	28003581	28004278
chr11	105565939	105566569
chr16	69418257	69418834
chr15	101646603	101647264
chr6	168711963	168712985
chr5	70694530	70695160
chr21	31202299	31202912
chr20	59731657	59732389
chr16	64901869	64902630
chr18	22613245	22614078
chr17	78197749	78198506
chr10	128790505	128791298
chr9	90186125	90186762
chr5	173948648	173949811
chr12	5191423	5191935
chrX	4016300	4016847
chr5	19699490	19700004
chr18	64819079	64819876
chr8	116236132	116237123
chr4	127967698	127968538
chr16	89980087	89981869
chr14	106039590	106040312
chr12	6031951	6032682
chr4	141731704	141732519
chr10	9689444	9690162
chr10	8212658	8213169
chr5	155117971	155118757
chrX	67872380	67873986
chr11	69713001	69713632
chr4	81852073	81853139
chr6	112471176	112471824
chr5	82811573	82812612
chr16	13130696	13131243
chr8	21386776	21387277
chr16	69357	70407
chr14	54573459	54573986
chr16	69516727	69517407
chr8	23329402	23329926
chr16	57662571	57663222
chr19	33770958	33771649
chr8	40677418	40678805
chr5	3039756	3040938
chr9	126647049	126647580
chr17	76635119	76635746
chr15	101326105	101326915
chrX	34744219	34746029
chr20	48997756	48998632
chr7	118387574	118388101
chr2	72381649	72382151
chr3	35858229	35858738
chr12	28925922	28927059
chr20	35236986	35237938
chr1	73814640	73815517
chr5	142237409	142237929
chr18	54137702	54138423
chr12	128052937	128053855
chr14	39422387	39422900
chr17	72461103	72462332
chr2	43376619	43377865
chr1	9355026	9355537
chr16	69390584	69391464
chr6	43705588	43707062
chr4	11548330	11548835
chrX	147762836	147763337
chr21	36084917	36085423
chr2	108419091	108420268
chr1	230629055	230629562
chr14	74711348	74711955
chrX	36675511	36676025
chr8	56289204	56289764
chr10	31061983	31063122
chr12	9939257	9939751
chr11	133859878	133860387
chr5	75541730	75542706
chr5	2453953	2455301
chr2	15343747	15344496
chr1	203468976	203469631
chr2	3334975	3336112
chr18	45921413	45922100
chr19	4011687	4012309
chr1	203275694	203276238
chr4	22055538	22056115
chr5	142071999	142072970
chr7	128527221	128528920
chr13	98734266	98734847
chr2	233809731	233810442
chr2	75299405	75299900
chr1	7174366	7175811
chr15	61165201	61165728
chr14	99176512	99177614
chr7	1978149	1979200
chr17	77784238	77784750
chr2	22708003	22708518
chr20	24793533	24794265
chr12	84510665	84511183
chr2	5010463	5011291
chr8	82864792	82865733
chr5	36146793	36147322
chr3	85536553	85537162
chr18	67154190	67154715
chr16	55768914	55769550
chrX	67425577	67426078
chr6	1114763	1115258
chr1	78594196	78594862
chr12	3218049	3219002
chr1	12644744	12645663
chr8	78432702	78433343
chr20	60432707	60433829
chr22	25029245	25030140
chr2	35041031	35043398
chr2	30256581	30257108
chr22	37724373	37725213
chr3	160638150	160638680
chr2	74128434	74129426
chr15	44243780	44244465
chr10	31906428	31906946
chr8	3063508	3064442
chr9	67793425	67794345
chr5	103610305	103610848
chr9	128966033	128967870
chr15	80755584	80756318
chr12	129043415	129043968
chr1	202173065	202175343
chr17	44893252	44894103
chr12	3411370	3412248
chr1	201427643	201428616
chr4	164604813	164605317
chr1	38690430	38691384
chr13	67142319	67142813
chr7	8186134	8186770
chr1	155048462	155048966
chr5	113572732	113573233
chr2	78305994	78306598
chr22	25489441	25490031
chr12	42389833	42390334
chr18	60061024	60061543
chr2	72565809	72566320
chr2	122235954	122236881
chr3	132989402	132990194
chr3	188086225	188086759
chr22	47304852	47305454
chr8	73257729	73258232
chr10	134633975	134639030
chr17	28930162	28930823
chr4	47171721	47172686
chr3	80547479	80547992
chr4	49296654	49304232
chr10	79266120	79266863
chr14	94828893	94829552
chr4	108985564	108986143
chr9	71955278	71955969
chr5	146639035	146639968
chr6	41385227	41385747
chr13	94683085	94683610
chr6	9824051	9824576
chr2	198714478	198715409
chr3	8918372	8918913
chr7	1228054	1228606
chr13	22480213	22481007
chr3	187701773	187703595
chr10	10606374	10606901
chr1	11499554	11500449
chr15	81192702	81193242
chr5	49141	50778
chr2	2876718	2877357
chr21	32073859	32074362
chr18	77390835	77391871
chr11	131503205	131503928
chr4	24110390	24111190
chr20	43941690	43942330
chr20	17839060	17839732
chr2	236444564	236445550
chr10	50461423	50462853
chr19	55945441	55947344
chr17	965254	969127
chr9	15214081	15214607
chr1	49037973	49038564
chr1	56115104	56115636
chr5	132802167	132803212
chr2	241552711	241553786
chr11	19123942	19124442
chrX	7571275	7572080
chr4	49315509	49322773
chr16	47090978	47091662
chr2	196960252	196960981
chr9	66752892	66753991
chr5	72815297	72815800
chr16	79351491	79352083
chr7	101447153	101448004
chr10	134236964	134237513
chr14	70305966	70307331
chr11	36842497	36843030
chr2	64717184	64718155
chrX	136627222	136627792
chr5	170564339	170564965
chr18	98523	99262
chr7	156258150	156259003
chrX	14471967	14472722
chr5	180096990	180097708
chr15	70454116	70454762
chr22	43345070	43345958
chr9	135037684	135038232
chr4	109398050	109398543
chr4	62160372	62161308
chr8	40996922	40997907
chrX	83537652	83538150
chr7	34764468	34764995
chr17	16356155	16356904
chr17	48243780	48244662
chrX	141367076	141367577
chr2	214941020	214941523
chr11	56792822	56793338
chr3	177362789	177363767
chr20	1257960	1259419
chr13	85330522	85331034
chr4	94723304	94723810
chr2	132950941	132952044
chr6	160546212	160548200
chr20	3330542	3331367
chr22	36541797	36542315
chr9	6611947	6612698
chr1	170658727	170659288
chr2	227189708	227190322
chr18	23714070	23714576
chr5	171254114	171254859
chr5	90614540	90615125
chr6	167237831	167238589
chr11	28591842	28592367
chr2	85841875	85842858
chr3	4502049	4502776
chr19	49524475	49525198
chr10	58149627	58150172
chr22	24407258	24407835
chrX	42251251	42251778
chr2	86268047	86268811
chr9	91787197	91788044
chr7	114033796	114034476
chr5	62022721	62023251
chr3	55450437	55451222
chr4	49304329	49310203
chr3	159411786	159412399
chr1	148291375	148292871
chr8	14014621	14015534
chr2	84288777	84289277
chr13	52658668	52659227
chr2	19092446	19093734
chr15	97177747	97178276
chr16	219524	220228
chr10	80873996	80874530
chrX	155209900	155211309
chr18	42622735	42623598
chr1	230470548	230471813
chr14	51172415	51173088
chr18	93955	95175
chr12	15782897	15783386
chr6	52811846	52812860
chr8	11991701	11992231
chr17	58232636	58233285
chr8	86972236	86973062
chr2	13241390	13241899
chr2	201061909	201062433
chr6	115565681	115566220
chr11	62004805	62005830
chr21	45971150	45971652
chr2	133377155	133378046
chr12	1713719	1714974
chr3	29857087	29858060
chr8	136738917	136739835
chr12	80866575	80867080
chr12	129787074	129788171
chr16	13711541	13712135
chr10	112154439	112154951
chr4	187845937	187846564
chr10	84395749	84396856
chr17	39317775	39318734
chrY	1277961	1278463
chr12	102064630	102065805
chr5	83016284	83017834
chr12	31170462	31171115
chrX	152777396	152778735
chr19	41331177	41331963
chr14	68724738	68725390
chr7	12028374	12028873
chrX	151140078	151140606
chr3	130476491	130477071
chrY	59312906	59314315
chr11	72259935	72260793
chr1	9616273	9617258
chr8	2296010	2296867
chr1	3030482	3031526
chr17	38242623	38244185
chrX	81212690	81213271
chr1	240725780	240726770
chr14	34363447	34364790
chr12	69156924	69157588
chr2	40923527	40924062
chr5	161427096	161427641
chr19	10077767	10078694
chrX	8799718	8800665
chr10	50917772	50918638
chr22	49864288	49864855
chrX	3354987	3356342
chr3	117414935	117415444
chrX	55538899	55539546
chr15	53126545	53127070
chr3	6139021	6139525
chr4	97197203	97197701
chr2	225730328	225730821
chr22	24223720	24224755
chr2	151745182	151745699
chr1	96082070	96082624
chr5	2888240	2889542
chr17	48206941	48207444
chr12	55541783	55542293
chr16	85543783	85544287
chr8	4303906	4304653
chr5	164520109	164520614
chr17	4618535	4619260
chr7	49827795	49829207
chr10	128814247	128815876
chr5	56224549	56225062
chr9	132932059	132932954
chr3	86981867	86982374
chr5	145740592	145741494
chr7	124946761	124947286
chrX	70365755	70366944
chr8	11494691	11496027
chr2	42996486	42996993
chrX	14302812	14303330
chr5	79517727	79518722
chr10	26124707	26125227
chr10	111720901	111721401
chr3	72582670	72583697
chr16	1557542	1558484
chr4	47151958	47152607
chr8	94488351	94488984
chr6	21718436	21718979
chr21	42384084	42385206
chr10	4111077	4111984
chrX	154593206	154593764
chr10	108243425	108244903
chr2	31294885	31295467
chr2	241719958	241721130
chr2	241775128	241775895
chr7	57881792	57882529
chr11	6196671	6197179
chr17	12928117	12928826
chr3	117512654	117513154
chr6	104357543	104358200
chrX	59771	60581
chr7	144113105	144113601
chr5	173524241	173525107
chr6	154616758	154617301
chr19	15160252	15161368
chr7	81319947	81320478
chrX	103882002	103882750
chr3	189226710	189227210
chr5	40728837	40729326
chr11	349282	350402
chr6	74491248	74491786
chr1	148310482	148311944
chr19	38568513	38569476
chr11	68829168	68829662
chr6	75705614	75706115
chr6	119995644	119996466
chr21	36435529	36436499
chr4	29986477	29986968
chr10	57839716	57840214
chr2	50728296	50728787
chr7	1311470	1312898
chr15	47404681	47405183
chr4	153035402	153035904
chr7	28647121	28648008
chr11	65465070	65466039
chr19	39807108	39807599
chr16	75367869	75368367
chr10	130874772	130876009
chr8	140937710	140938317
chr16	58195194	58195717
chr4	28325559	28326054
chr2	127434456	127435790
chr8	22253656	22254343
chr4	24692087	24692586
chr18	11103549	11104065
chr6	112386439	112387089
chr10	47666453	47667615
chr1	151808969	151809520
chr2	140737494	140738292
chrX	45606047	45606572
chr11	44999694	45000448
chr10	49967605	49968284
chr14	65182919	65184097
chr4	28881950	28882473
chr15	79986801	79987308
chr4	174337808	174338537
chr5	122124899	122125895
chr11	18136331	18137223
chr13	51660166	51660891
chr7	57712653	57713146
chr9	9646078	9646592
chr1	112434353	112434927
chr10	11253492	11254213
chr1	30204971	30205243
chrX	68321646	68322182
chr18	75111541	75113070
chrX	132789261	132789929
chr2	141985743	141986411
chr6	30348154	30348687
chr6	99741321	99741836
chr7	151599998	151600778
chr11	125092250	125092939
chr1	204667688	204668581
chr20	16413995	16414504
chr12	126811215	126812453
chr10	119123463	119124384
chr15	20747541	20748493
chr14	74879816	74880739
chr10	5539040	5540527
chr2	201073308	201074350
chr2	167228260	167228857
chr20	11427732	11428241
chr2	30364047	30364550
chr3	71494846	71495467
chr4	28590035	28590581
chr2	230048957	230049739
chr7	157564112	157565299
chr3	161607268	161607774
chr3	133748089	133748626
chr16	6280981	6281488
chr16	73052993	73053511
chr16	60483156	60483674
chr12	2165120	2165627
chr11	125163086	125163964
chr10	134969010	134970650
chr12	108748024	108748995
chr7	12242301	12243228
chr11	126366779	126367436
chr20	13422676	13423439
chr8	137272867	137273422
chr12	63988010	63988896
chr9	132015046	132015540
chr9	66926870	66927765
chr5	104649483	104650432
chr12	43007348	43007856
chr5	177784484	177786016
chr16	26241996	26242497
chr18	61437875	61438373
chrX	121727970	121728472
chr8	35464842	35465625
chr5	109633676	109634623
chr1	229865358	229865869
chr1	30750508	30751021
chr17	14194417	14195810
chr11	64037997	64039105
chr15	69986614	69987126
chr7	36574009	36575028
chr11	93367588	93368596
chr8	2648438	2649313
chr2	165099253	165099768
chr8	102664345	102665084
chr20	19204524	19205059
chr12	66927177	66928047
chr1	152436082	152436630
chr5	141124390	141125027
chr2	230548595	230549154
chr1	92774865	92775408
chr12	7560033	7560666
chr9	14237538	14238118
chr12	132987413	132988476
chr4	94291295	94291894
chr4	99100542	99101068
chr1	59578832	59579354
chr1	223734308	223735483
chr15	61143684	61144204
chr6	125021786	125022553
chr20	25845693	25846607
chr12	48100427	48101055
chr1	99066439	99066938
chr19	36797970	36800268
chr18	73981588	73982777
chr20	35575487	35576303
chr14	79937011	79937565
chr4	30085936	30086849
chr9	96135266	96136204
chr20	24188269	24189611
chr3	181035995	181036651
chr5	173617318	173618025
chr11	124302993	124303561
chr7	55504084	55504621
chr9	101322028	101323003
chr10	71709460	71709977
chr4	79910949	79911525
chr4	39814066	39816494
chr4	46778186	46778693
chr7	69443609	69444158
chr18	60864872	60866824
chr2	5952681	5953192
chr4	25589205	25589979
chr5	83242943	83243450
chr12	15758870	15759372
chr8	1699271	1700308
chr12	17693872	17694371
chr2	190607327	190607924
chr8	124759288	124759887
chr9	46390347	46391327
chr8	23189430	23190611
chr22	37233728	37234704
chr17	43101424	43101941
chr4	190997773	191000777
chr12	66172583	66173351
chr7	101859203	101860416
chr11	66094755	66095358
chr10	133952321	133953259
chr17	39336001	39336490
chr18	45039037	45039532
chr5	148196083	148196576
chr16	86223508	86223863
chrX	104861862	104862372
chr12	25943464	25943991
chr17	9618611	9619844
chr22	27787682	27788190
chr4	114313499	114314006
chr5	23197015	23197686
chr14	60410977	60411830
chr6	9068988	9069495
chr4	176544201	176544710
chr1	221939551	221940050
chr2	61206011	61206518
chr10	49467440	49468270
chr11	21746662	21747767
chr20	10171956	10172447
chr1	148305816	148307075
chr4	191001151	191003967
chr15	60690757	60691674
chr6	133836397	133837019
chr6	167907006	167908202
chr5	170999564	171000061
chr3	55767251	55767840
chrX	144028348	144028880
chr4	53284805	53285527
chr22	48744403	48745472
chr5	151734354	151734847
chr1	44279313	44279820
chr15	95908936	95909451
chr7	136553256	136553773
chr20	2802944	2803988
chr7	156290576	156291893
chr12	3861253	3861868
chr1	148324764	148326225
chr10	72983755	72984400
chr9	111349379	111350165
chr7	119261050	119261564
chr4	72162984	72163519
chr5	130088279	130089038
chr2	88495573	88496448
chr17	7349401	7350064
chr12	43081779	43082278
chr10	107553839	107554369
chr13	85382865	85383372
chr2	137740477	137741195
chr3	31874952	31875467
chr20	59871009	59871633
chr7	44469921	44470425
chr6	79373698	79374231
chr5	159366031	159366562
chr1	54925734	54926803
chr7	153824454	153824988
chr18	1746812	1747512
chr9	138933855	138935122
chr2	128970333	128971013
chr11	40974177	40974685
chr18	46455696	46456189
chrY	19198747	19199235
chr5	11880371	11881423
chr2	213229390	213229887
chr21	46057036	46057518
chr18	36903886	36905109
chr18	45508653	45509493
chr16	86736075	86737286
chrX	7196922	7197705
chr12	124529337	124530012
chr10	118499922	118500455
chr4	190708163	190708680
chr2	71233508	71234017
chr5	171305329	171305866
chr15	49502927	49503707
chr11	131152317	131152821
chr2	133108673	133110152
chr7	80841557	80842366
chr11	50313734	50314266
chr7	153615067	153616241
chrX	36553699	36554628
chr7	114054708	114055203
chr7	173628	174112
chr17	64205736	64206364
chr17	31843125	31843676
chr11	126832928	126833485
chr9	4462363	4462988
chr8	11203196	11203706
chrX	133798873	133799412
chr1	148253202	148254454
chr1	144221504	144222869
chr9	905247	906287
chr10	8653271	8654024
chr1	7992487	7993047
chr4	124663958	124664859
chr8	6468386	6468897
chr13	100814093	100814610
chr9	28506191	28506714
chr12	126841003	126841693
chr6	44670961	44671511
chr7	110442138	110442665
chr10	4525579	4526156
chr9	132338060	132338926
chr7	153104812	153105729
chr2	217051960	217052787
chr2	38315675	38316166
chr14	100205172	100205729
chr12	75165590	75166157
chr1	26455012	26455534
chr10	56733559	56734095
chr1	177217233	177217867
chr1	228745322	228747373
chr5	92434560	92435820
chr1	6090286	6091121
chr9	36072984	36073503
chr2	28606158	28607139
chr11	98852910	98853404
chr20	43802429	43802929
chr12	41663836	41664378
chr3	158971163	158971658
chr10	129137651	129138421
chr6	147394422	147394943
chr10	83598973	83599512
chr1	31377959	31379069
chr6	67204939	67205629
chr7	150675760	150676296
chrX	24684485	24685003
chr2	242788886	242791288
chrX	98564163	98565046
chr3	143908023	143908585
chr1	96255554	96256065
chr8	18848622	18849229
chr1	67277908	67278411
chr17	74117063	74117643
chr1	50038571	50039295
chr9	124389168	124389674
chr16	17000950	17001620
chr11	1960676	1962100
chr14	77652430	77653408
chr2	25037243	25037747
chr20	57263060	57263990
chr2	176193970	176194494
chrX	54971900	54972696
chrX	36354095	36354648
chr2	190979638	190980175
chr5	64266543	64267374
chr10	118032920	118033462
chr9	29288334	29289236
chr1	222768661	222769535
chr12	124338131	124338950
chr7	26764630	26765235
chr11	56981123	56981702
chr2	37687413	37687929
chr18	42398480	42399203
chr12	4227249	4228007
chr12	6201256	6202070
chr7	110308853	110309693
chrY	633070	634356
chr15	20058145	20059240
chr12	97216671	97217160
chr5	20116893	20117388
chr8	108985098	108986016
chr2	60879271	60879911
chr20	20999918	21000423
chr6	48037023	48038117
chr5	40113558	40114565
chr6	49736539	49737037
chr12	66217598	66218808
chr1	144194374	144195834
chr11	68584003	68584892
chr12	131088790	131089284
chr9	106811190	106811452
chrX	146256535	146257029
chr6	94798797	94799541
chr14	44244693	44245433
chr3	196043533	196044636
chr22	29536987	29537531
chr6	133573862	133574369
chrX	83661247	83661770
chr22	49696289	49697153
chr7	28912975	28913479
chr1	148267631	148268986
chrX	57257241	57257747
chr2	140460965	140461522
chr2	144479509	144480002
chr11	79151664	79152289
chr2	175854448	175855248
chrX	951059	952561
chrX	129750832	129751362
chr7	91247871	91248576
chr9	136802246	136802921
chrX	119999135	120000152
chrX	146727214	146727756
chr7	150571831	150572837
chr15	79351610	79352570
chr5	111112808	111113301
chr9	122929883	122930398
chr21	41547047	41547988
chr20	13410026	13410538
chr4	131193093	131193607
chr5	150764299	150764856
chr3	6059807	6060328
chr17	38217737	38218351
chr8	66662484	66662993
chr9	126399963	126400476
chr10	68573358	68573868
chr14	68905640	68906146
chrX	130119849	130120413
chrX	152398544	152399351
chr1	237955418	237955950
chr5	139247124	139247661
chr4	53110277	53110811
chr6	148191339	148191845
chr3	5210763	5211334
chr13	74489671	74490632
chr12	85092718	85093812
chr13	49228158	49228696
chr9	137101990	137102482
chr3	46483179	46483706
chr18	24921118	24921619
chr12	43360394	43360933
chr2	45877960	45878466
chr7	2524408	2525468
chr2	38552170	38553138
chr11	60495650	60496719
chr16	6662523	6663286
chr15	86439292	86440797
chr2	17920710	17921421
chr8	125191654	125192209
chr16	10745668	10746958
chrX	683070	684356
chrX	120365663	120366307
chrX	98518707	98519658
chr10	84376678	84377346
chr3	103248789	103249508
chr19	42397968	42398478
chr6	96918556	96919087
chr13	105715215	105715722
chr2	121362447	121363593
chr14	94836702	94837733
chr22	49028781	49030182
chr10	56582530	56583234
chrX	67556183	67556969
chr17	71143654	71144891
chr10	73191923	73192538
chr18	53223821	53225047
chr16	32473500	32474855
chr2	47082115	47082652
chr13	58465907	58467416
chr1	241365067	241365580
chr3	35753775	35754316
chr22	35494870	35495941
chr7	124224983	124225502
chr17	69563309	69564121
chr7	36557248	36557815
chr8	22853773	22854322
chr3	175012903	175013778
chrY	18336975	18337461
chrX	74422649	74423607
chr7	33897727	33898564
chr2	67279791	67280768
chr6	50994940	50995487
chr19	39410968	39411865
chr4	946046	946816
chr4	173792522	173793222
chr15	70040681	70041185
chr17	64777791	64778582
chr11	88797785	88799148
chr1	152916550	152917389
chrX	108016828	108017488
chr14	47814055	47814330
chr5	63303799	63304286
chr18	73024249	73025621
chr9	138152857	138154144
chr1	200194457	200194717
chrY	14036078	14036565
chr1	58899017	58899595
chr9	105077668	105078489
chr9	3675997	3676317
chr8	77594677	77596097
chr6	47425084	47425575
chrX	62362324	62362644
chrX	145558692	145559373
chr2	204399756	204400253
chr3	80268866	80269368
chr12	2386272	2386834
chr7	2477121	2477629
chr13	72066635	72067136
chr4	190430700	190431207
chr1	31331573	31332776
chr17	55776045	55776799
chr8	131681987	131682796
chrX	33395327	33395833
chr4	113800967	113801480
chr1	161760501	161761144
chr4	175041440	175042007
chr2	25500642	25501146
chr12	13817676	13818357
chr6	44228337	44228854
chr13	40595667	40596382
chr2	230597047	230598319
chr12	130231706	130232661
chr2	20418056	20418838
chr8	63702472	63703667
chr18	72753163	72753923
chr17	50130272	50130551
chr2	102728553	102729043
chr14	23352237	23353353
chr11	99126292	99126785
chr10	56373025	56373523
chr12	130138600	130139091
chr5	97724410	97724912
chr4	60310041	60310867
chr6	102557632	102558133
chr15	69361044	69361560
chr11	45693519	45694021
chr5	101572053	101572567
chr18	25497724	25498239
chr16	66634767	66635401
chr10	8509733	8510726
chr6	31258921	31259438
chr3	7393144	7394024
chr10	48361419	48362046
chr6	83573683	83574316
chr5	152700737	152701252
chr10	110644361	110644883
chr1	228768161	228769735
chr20	51588844	51589327
chr3	76474409	76474927
chr11	34697746	34698245
chr11	101428897	101429391
chr5	100570251	100571197
chr5	983392	984266
chr2	242853148	242853757
chr5	10431504	10432009
chr3	46482437	46482936
chr4	74507779	74508281
chr6	139947086	139947588
chr13	48265309	48265801
chr4	101954184	101954715
chr4	174103588	174104473
chr11	113059308	113060230
chr20	34025914	34027120
chr2	237552888	237553399
chrX	21699573	21700104
chrX	44758018	44758736
chr3	167769742	167770430
chr6	169952839	169953423
chr12	107563127	107563646
chr21	27823140	27824454
chr7	77805987	77807014
chr11	8335780	8336312
chr7	76763632	76764145
chr13	33551299	33552092
chr4	189367839	189370536
chr21	37927873	37928412
chr4	176399984	176400585
chr14	51845023	51845987
chr18	73125798	73126665
chr10	45283665	45284294
chr8	25004270	25004934
chr16	1031115	1031620
chr16	51243842	51244563
chr1	206645557	206646180
chr7	88853566	88854312
chr2	19330207	19330987
chr2	72101319	72101837
chrX	113501514	113502471
chr8	8837616	8838145
chr9	135334503	135335566
chr6	52278552	52279089
chrX	24378352	24378887
chr1	23004573	23006192
chr1	47166247	47167373
chr11	65601497	65602782
chr9	10675191	10676127
chr6	144952112	144952634
chr11	15508682	15509566
chr17	43188505	43189432
chr3	186910894	186912063
chr3	22520980	22521813
chr22	44218358	44218932
chr5	1154059	1154738
chr20	26040438	26040951
chr16	55851331	55851924
chr21	39207877	39208371
chr12	15164766	15165320
chr10	135489512	135492253
chr6	33925345	33925834
chr4	49310228	49315484
chr4	114383194	114383724
chr10	15617715	15618211
chrY	6952533	6953486
chr4	44211284	44211785
chr6	1737500	1738675
chr12	216603	217522
chr11	58976991	58977611
chr3	48527927	48528639
chr2	218628381	218629343
chr1	226898886	226899401
chr11	30739693	30740272
chr15	24512250	24513220
chr2	3126666	3127161
chr9	106169652	106170161
chr20	19660060	19661080
chr18	24558002	24558504
chr1	148272289	148273767
chr7	56987908	56988768
chr4	54933222	54933712
chr4	752261	753729
chr5	38272625	38273126
chr2	45998617	45999114
chr17	33056947	33057531
chr20	36047316	36048331
chr2	112918000	112918832
chr2	238711669	238712247
chr2	6713840	6714351
chrX	94883169	94883670
chrX	129966160	129967259
chr10	33228424	33228924
chrX	30457011	30457519
chr1	148257078	148259360
chr5	130857309	130857848
chr12	115072834	115073927
chr17	75713187	75715348
chr21	42684411	42684916
chr2	36119768	36120275
chr2	137494639	137495376
chr19	28485871	28486397
chr3	74698379	74698888
chr15	48228780	48229285
chr4	34388439	34388943
chr16	3920952	3921466
chr1	178133395	178134341
chr2	64009643	64010398
chrY	9771	10293
chr1	148286638	148288108
chr2	98728517	98729488
chr10	97529624	97530273
chr12	26172266	26172782
chr11	22523007	22523510
chr17	34595575	34596561
chr6	46904730	46905269
chrX	54941743	54942368
chr7	1358516	1360314
chr21	46412224	46412717
chr13	31544069	31544581
chr20	20471271	20471776
chr6	8337962	8338474
chr7	137060504	137061015
chr5	344205	345962
chr4	97915060	97915553
chr4	112674612	112675121
chr1	119450934	119451997
chr2	6780942	6781469
chr8	127258596	127259093
chr9	110920213	110920732
chr11	5598499	5598991
chr3	134670958	134671475
chr1	238046728	238047781
chr5	158202535	158203070
chr19	15658477	15659072
chr3	51701856	51702353
chr1	144829856	144830786
chr4	100733589	100734120
chr1	54603105	54603747
chr14	84148562	84149462
chr6	90810167	90810692
chr20	59082035	59082604
chr6	168783767	168784725
chr11	64270036	64270914
chr1	152779287	152780142
chr20	43911436	43912216
chr11	108780959	108781771
chrX	25832639	25833628
chr9	126369311	126370086
chr8	85318997	85319549
chr7	81821511	81822367
chr18	39171247	39172160
chr9	75692527	75693044
chrX	133703499	133704067
chr17	28498286	28499234
chr12	4445378	4445900
chr9	44990041	44990989
chr1	64951801	64952334
chr21	45357755	45358427
chr14	39060132	39060645
chr3	36866193	36866710
chr20	25841430	25842501
chr1	228747464	228749612
chr12	15407253	15407903
chrX	28848889	28849431
chrX	107668170	107669230
chr6	15962431	15962965
chr7	30765434	30766074
chr4	191004364	191007371
chr1	19052281	19052908
chr1	148315279	148316609
chr15	89443956	89444807
chr7	112879805	112880351
chr5	168173212	168174253
chr2	136788459	136789006
chr2	124670409	124670921
chr9	128554029	128554582
chr7	69379088	69379607
chr17	15329081	15329697
chr2	189403173	189403686
chr4	49511931	49518837
chr15	90478993	90479622
chr20	6932158	6932821
chr12	127720628	127721687
chr12	71780619	71781366
chr8	37558670	37559214
chr18	77280439	77282116
chr18	32548575	32549132
chr11	33424537	33425398
chr19	36767357	36769698
chr11	64174964	64175790
chr7	48951121	48952069
chr12	22393749	22394241
chr15	42242971	42243465
chr8	104768970	104769502
chr5	49623813	49624325
chr10	126298753	126299710
chr14	61666747	61667363
chr5	163289030	163289757
chrX	66915342	66915915
chr10	30780977	30781472
chr5	2996997	2997790
chr3	147466542	147467241
chr4	1536762	1537581
chr19	56497411	56498106
chr5	2184898	2185862
chr10	24788708	24789582
chr16	78920730	78921870
chr10	25136329	25136846
chr2	31258202	31258863
chr3	58785227	58785722
chr2	225864682	225865460
chr6	75917618	75918180
chr1	198465903	198466782
chr1	72229196	72229698
chr2	14339528	14340030
chr21	46285686	46286852
chr10	82945825	82946317
chr17	56833230	56833716
chr7	88765812	88766307
chr16	73915099	73915580
chr9	8493753	8494258
chr6	106151440	106151991
chr2	142400944	142402561
chr17	79372686	79373190
chr6	118484129	118484840
chr18	47641664	47642180
chr3	149939309	149940183
chr8	10200299	10200815
chr3	161883371	161883891
chr11	4230045	4230550
chr7	40288251	40288761
chr17	17903161	17903928
chr15	100829500	100830005
chr20	11753420	11753927
chr6	78295339	78296089
chr3	132358587	132359188
chr13	102405393	102405901
chr11	50082666	50083194
chr5	57617350	57617855
chr2	51669217	51670203
chr1	16065048	16065535
chr1	181118341	181118844
chr2	16252733	16254347
chr10	102308516	102309085
chr5	106972972	106973662
chr11	134697190	134698264
chr16	59771	60450
chr1	62601924	62602614
chr9	118134777	118135282
chr13	64732389	64732886
chr3	26221295	26221902
chr2	59421639	59422136
chr5	170411762	170412648
chr6	30859081	30859576
chr1	104482688	104483195
chr2	168264298	168264818
chr8	129613954	129614451
chr18	6540000	6540516
chr16	54810286	54810795
chr16	61927077	61927574
chr9	808495	809827
chr22	49189642	49190335
chr6	2491367	2492136
chr7	147986430	147986921
chr2	183508630	183509270
chr1	148002149	148003476
chr2	218553423	218553945
chr2	121653976	121654549
chr1	32043628	32044912
chr1	206708791	206709317
chr10	110832502	110833235
chrX	121979795	121980395
chr12	56990685	56991696
chr10	24284164	24284651
chr15	98948708	98949225
chrX	52672759	52673536
chr4	106364387	106365030
chr2	165922739	165923252
chr10	135486202	135488940
chr1	5790326	5790846
chr10	135483818	135485645
chr15	41323448	41324312
chr20	23638690	23640283
chrX	146754132	146754987
chr7	49539082	49539599
chr1	110327530	110328313
chr19	36759662	36763364
chr15	23579809	23580738
chr5	3160473	3161282
chr13	22581051	22581548
chr18	34062553	34063084
chr8	98331025	98331564
chr8	22608866	22609797
chr1	113899482	113900487
chr20	57974856	57975908
chr9	120990480	120991019
chr19	45876850	45878124
chr3	162777606	162778205
chr1	198631344	198632058
chr11	83352669	83353199
chr10	88496260	88496960
chr6	74122005	74122707
chr11	19318286	19319021
chr9	137621348	137621932
chr1	144199237	144201238
chr3	81594760	81595619
chr4	141163366	141164160
chr21	42921122	42921679
chrX	153369478	153370677
chr7	85476735	85477296
chr9	46113320	46113969
chr1	228765345	228767835
chr15	24618238	24618915
chr17	51141561	51142365
chr5	14207139	14208069
chr4	145975103	145976107
chr5	137254413	137254906
chr14	52110410	52111618
chr18	11077614	11078417
chr16	59623937	59624456
chr2	230028140	230028649
chr3	73399322	73399875
chr18	69378405	69378954
chr2	150644344	150644855
chr2	89471906	89472399
chr8	64154577	64155082
chr1	53638844	53639643
chr2	123190297	123191145
chr9	38889579	38890660
chr10	119997347	119998048
chr15	71491559	71492512
chr12	83293677	83294786
chr22	34398079	34399241
chrX	52564298	52564919
chrY	4136419	4136919
chr8	30278430	30278936
chr10	113945086	113945717
chr6	64834795	64835085
chr12	132639983	132643347
chr19	43269811	43270326
chr22	38169685	38170235
chr17	45778139	45778971
chr7	49468970	49469476
chr2	5172018	5172515
chr12	106098614	106099113
chr4	80141348	80142323
chr16	7559175	7560045
chr12	85415751	85416246
chr7	132672815	132673309
chr4	111772201	111772702
chr4	114617102	114617622
chrX	145696495	145696996
chr1	30498393	30498893
chrX	109668973	109669482
chr2	97956247	97956748
chr10	63806524	63807027
chr10	132005170	132006546
chr7	152994796	152995379
chr13	46073690	46074453
chrX	86561186	86561692
chr2	235106401	235107278
chr6	140674533	140675047
chr1	94718732	94719454
chrX	104621790	104622773
chr3	63869648	63870169
chr1	16884064	16884581
chr3	115480312	115480813
chr11	134924419	134924918
chr16	63591984	63592888
chr3	128066514	128067379
chr17	52089395	52089905
chr1	41402372	41402876
chr14	22520530	22520845
chr8	36162401	36162906
chr3	80808331	80808831
chr6	12364504	12365449
chr10	19402495	19403000
chr17	69150127	69150620
chr16	26212788	26213283
chr19	41735649	41736858
chr14	79804311	79804821
chr15	71853984	71854495
chr3	12798042	12798547
chr16	84445767	84446689
chrX	1653919	1654872
chr8	123222178	123223032
chr4	66605698	66606204
chr1	185445005	185445786
chr12	97323277	97324219
chr16	69402053	69402607
chr20	25776142	25776739
chr13	71493750	71494682
chr2	196018344	196018852
chr9	131946041	131946622
chr4	41567137	41567660
chr4	36460127	36460636
chr18	65445703	65446364
chr20	29983867	29984521
chr2	124439515	124440445
chr2	195122172	195122734
chr5	76807940	76808437
chr7	112725989	112726508
chr18	26964340	26964869
chr2	3698692	3699265
chr10	10335944	10336701
chr12	5306438	5306950
chr4	79138989	79139502
chr5	74482563	74483202
chr6	101984827	101986013
chr10	19881428	19882179
chr13	91725529	91726505
chr18	58947077	58947935
chr10	111838987	111839491
chr4	152861605	152862124
chr1	234202218	234202844
chr1	18982027	18982545
chr7	17280748	17281260
chr7	68004860	68005389
chr1	175374500	175375010
chr5	172023465	172024716
chr5	35355262	35355924
chrX	37777963	37778450
chr11	1935231	1936866
chr4	164915187	164916161
chr4	78494148	78494805
chr1	18580621	18581389
chr10	95537870	95538412
chr1	7539932	7540713
chr7	129437818	129438347
chr8	65033120	65033644
chr2	222923971	222924741
chr12	6290015	6291219
chr4	32829176	32829948
chr15	38543126	38544149
chr19	38025152	38026133
chr4	37211949	37212922
chr10	36603762	36604497
chr13	108628862	108629519
chr8	141243283	141243974
chr17	26837053	26837856
chr7	103565168	103565721
chr9	2823392	2824773
chr20	6200078	6201153
chrX	152349353	152349886
chr3	179779391	179780188
chr11	76398312	76398843
chr17	61408980	61409484
chr10	48333941	48334513
chr13	79634815	79635669
chr4	41348208	41348977
chr7	42862620	42863352
chr16	15385409	15386227
chr2	226520238	226520906
chr12	14982827	14983806
chr7	96904956	96905521
chr1	65447543	65448050
chr8	86256157	86256794
chrX	141752107	141752836
chr12	12200442	12201415
chr12	93527716	93528479
chr2	1607439	1608343
chr6	140358518	140359121
chrX	87902812	87903687
chr7	38659711	38660423
chr20	23828684	23829642
chr20	57976143	57977818
chr11	36528669	36529561
chr1	154686455	154687349
chr7	39029166	39029984
chr5	162428786	162429323
chr5	13348976	13349863
chr13	28157076	28157621
chr17	7077702	7080365
chr4	161002577	161003158
chr16	51047815	51049160
chr12	79760457	79760962
chr3	188279177	188280101
chr2	87781270	87782217
chr4	111154495	111155655
chr1	108577279	108578109
chr17	32221115	32221638
chr8	14354746	14355345
chr18	75931835	75932459
chr11	132807190	132807891
chr21	42616325	42617059
chr4	25962652	25963597
chr5	69132750	69133493
chr11	91627747	91628256
chr11	91670226	91670714
chr15	29462556	29463045
chr16	12264364	12264897
chr13	41809738	41810439
chr2	16125185	16126446
chr6	152546193	152546688
chr9	36996890	36997156
chr15	52427819	52428592
chr11	134523460	134523948
chr15	37848429	37848697
chr18	30462544	30463031
chr5	100621968	100622464
chr6	149344017	149344541
chr5	81550482	81550981
chr13	88656548	88657055
chr18	959149	959961
chr7	39848265	39849964
chr14	105445853	105446646
chr14	56047932	56048419
chr18	37181512	37181999
chr18	56888574	56889076
chr9	8631896	8632393
chr11	119834597	119835096
chr12	26423074	26423569
chr15	97673608	97674111
chr11	79555331	79555830
chrX	154706460	154707215
chr12	80284444	80285050
chr17	53167979	53168484
chr10	117320948	117321469
chr15	95331440	95331942
chr11	104556185	104556692
chr10	57307422	57308254
chr17	66967387	66967900
chr2	59681269	59681886
chr1	144170523	144171991
chr4	148820237	148820742
chr4	82732487	82733265
chr13	64164949	64165441
chr10	114903622	114904136
chr20	21536590	21537098
chr5	29077963	29078458
chr3	181419617	181420130
chr2	26558953	26559773
chrX	69720724	69721516
chr12	63225250	63225749
chr6	51602287	51602780
chrX	124434894	124435395
chr4	6424948	6425889
chr5	79721788	79722393
chrX	155249298	155250054
chr15	48244489	48245017
chr20	54243093	54243610
chr10	9178522	9179085
chr2	18668992	18669499
chr6	79345125	79345634
chr10	8603901	8604212
chr2	5917245	5917758
chr3	95652067	95652946
chr2	170873454	170874327
chr3	8561367	8562290
chr8	9630080	9630584
chr9	98269963	98270604
chr17	16404684	16405215
chr2	124191193	124191890
chr8	97020919	97021430
chr21	39218431	39218945
chr1	239422514	239423100
chr12	115832960	115833469
chr7	93697924	93698455
chr9	135017689	135018304
chr6	134708870	134709402
chr9	124096815	124097324
chr7	95690768	95691300
chr6	885709	886493
chr9	93456293	93457578
chr10	114924579	114925072
chrY	25173363	25173879
chr3	100562023	100562755
chr6	32687205	32687726
chr8	113282342	113282863
chr4	123928458	123929049
chr7	125750323	125750844
chr8	138226160	138226680
chr12	16688778	16689284
chr11	33541697	33542523
chr3	51342783	51343419
chr5	176511382	176512263
chr9	42665189	42665733
chr7	120262412	120263033
chr16	13036907	13037461
chr16	86254048	86254542
chr5	90083971	90084947
chr3	68037952	68038802
chr2	148283076	148283595
chr5	158382815	158384196
chr18	63295449	63295981
chr12	62134825	62135604
chr5	117900573	117900864
chr8	52164129	52164644
chr9	71052255	71052751
chr1	148283445	148284801
chr11	68188927	68189541
chrX	63241624	63242141
chr8	16408444	16408970
chr8	21546381	21547021
chr4	116210606	116211127
chr8	134576772	134577669
chr1	68235260	68235906
chr3	22530019	22530956
chr9	8858566	8859549
chr1	98894403	98895290
chr4	140722561	140723086
chr18	8963106	8964012
chr6	23924441	23924999
chr10	75466179	75467356
chr7	56437722	56440988
chr18	77934554	77935888
chr2	213042412	213042939
chr10	77380589	77381273
chr1	180999387	180999890
chr9	33745079	33746144
chr13	22752000	22752495
chr16	11168805	11169539
chr9	32912619	32913156
chr1	182184060	182184651
chr18	49741383	49741936
chr12	38495184	38495683
chr10	104101909	104102414
chr1	92133788	92134933
chr5	106600404	106600937
chr3	197639963	197640470
chr8	6760204	6761113
chr1	58226051	58226568
chr1	50484707	50485248
chr17	26438667	26439193
chr17	1227731	1228574
chrX	106647752	106648334
chr7	44082415	44083243
chrX	109348668	109349246
chr1	174998564	174999436
chr3	186292935	186293826
chr11	114462646	114463513
chr2	113569533	113569806
chr14	106875034	106875349
chr6	11653370	11653883
chrX	138871944	138872885
chr6	144024979	144025490
chr5	14562858	14563806
chr20	21071457	21072060
chr20	18182801	18183352
chr12	51016949	51017564
chr16	86059747	86060352
chr8	7791977	7792784
chr3	196721138	196722601
chr1	161421078	161421908
chr2	122980598	122981114
chr1	44511954	44512469
chr10	122468040	122468739
chr11	58322978	58323493
chr11	116452972	116453616
chr3	10943485	10944019
chr14	93983956	93984512
chr4	67730821	67731753
chr10	8373427	8374242
chr7	69136254	69136752
chr5	166402807	166403737
chr19	46333958	46335293
chr12	111248651	111249480
chr17	71708257	71708752
chr11	90762458	90762948
chr4	81471686	81472181
chr4	117124625	117125172
chr4	140657024	140657506
chr11	25876116	25876608
chr13	83319017	83319281
chr3	76143046	76143541
chr4	163060370	163060870
chr6	156713904	156714228
chrX	147587239	147587735
chr14	73367269	73367774
chr1	4728156	4728662
chrX	86215251	86215751
chr5	177497241	177497762
chr18	69735444	69735712
chr2	78984512	78984996
chr4	106819226	106819545
chr8	34369597	34369881
chr10	38651632	38652157
chr1	201024943	201025684
chr15	43597181	43597698
chr2	145313413	145313918
chr10	382607	384148
chr7	13111284	13112235
chr4	9211682	9212237
chr4	121631133	121631638
chr16	85394197	85395245
chrX	8232313	8233091
chrX	18208642	18209146
chr1	180218779	180219713
chr20	62902111	62903089
chr6	105096161	105096668
chr1	95491644	95492430
chr12	2140910	2141421
chr18	38038016	38038534
chr4	150733387	150733897
chr5	100379318	100380019
chr1	44231181	44231680
chr3	105604396	105604892
chr17	6447744	6448444
chr8	83029599	83030584
chr11	130706559	130707062
chr18	25891133	25891622
chr1	237834577	237835078
chr1	243131664	243132300
chr19	40595291	40595791
chrX	55441147	55441659
chr2	158497039	158497549
chr6	69578580	69579072
chr1	221229311	221229617
chr12	101357025	101357532
chr9	3907377	3907878
chr1	147012712	147013229
chr1	45281799	45282831
chr2	206666133	206666643
chr14	81042739	81043245
chr5	129325832	129326329
chr1	194745566	194746065
chr18	52438589	52439103
chr2	82675508	82676214
chr20	8443563	8444080
chr4	20799893	20800394
chrX	89941205	89941727
chr4	49322785	49333789
chr3	106748619	106749393
chr1	160539075	160539585
chr8	91747125	91748181
chr4	62156669	62157176
chr8	5930254	5931015
chr1	233909964	233910754
chr18	49282364	49282875
chr2	87489376	87490009
chr14	30219437	30220080
chr8	22949092	22949603
chr21	42933314	42933848
chr12	133307857	133308354
chr5	129069392	129070035
chr10	80313381	80314320
chr18	14343700	14344402
chr1	203023491	203024302
chr17	78954059	78954685
chr1	19441468	19441953
chr16	14070005	14070611
chr6	53410792	53411285
chr3	175085757	175086614
chr14	54236892	54237410
chr19	47923780	47924429
chr2	60597449	60597962
chr1	61144224	61144763
chr19	44913089	44916976
chr10	110605673	110606510
chr4	137601031	137601558
chrX	28246594	28247125
chr7	117991288	117991787
chr7	146408575	146409178
chr7	120926612	120927646
chr7	31369163	31369656
chr1	93972379	93972924
chrY	1603942	1604866
chr6	40554906	40555500
chr13	107834351	107834967
chr10	91146224	91147209
chrX	70959584	70960421
chr11	129105559	129106222
chr1	212554796	212555682
chr20	36040310	36041757
chr7	147271978	147272867
chr15	78102330	78102930
chr20	60266914	60267593
chr21	14377310	14378405
chr8	94470575	94471071
chr5	166926658	166927408
chr10	108519888	108520725
chr12	16464792	16465483
chr7	92723889	92724578
chr10	128190286	128190939
chr10	59824312	59824845
chr2	241160776	241161552
chr22	24640031	24640686
chr1	193909902	193910493
chr19	12414183	12415056
chr14	105695952	105698392
chr18	47619323	47619832
chr17	8475328	8475912
chr9	108600160	108601076
chr2	172893184	172893727
chr3	40655121	40655739
chr4	179522581	179524066
chr16	56897357	56898217
chr1	193299044	193299919
chr2	134198170	134198930
chr16	66255488	66256498
chr13	25689222	25689901
chr14	89772410	89772926
chr8	92971433	92971944
chr21	23134737	23135229
chr8	121352110	121352610
chr16	80758840	80759343
chr20	47168010	47168501
chr1	98848855	98849352
chr1	160802509	160803001
chr9	43521339	43521850
chrX	99224442	99224941
chrX	99843060	99843552
chr14	65568929	65569411
chr7	87412452	87412741
chr9	118661711	118662193
chr18	30666727	30667797
chr1	37819968	37820469
chr5	11263384	11263915
chrX	120551410	120551911
chr22	37228758	37229529
chr2	14801617	14802111
chr4	133437538	133438046
chr19	19185273	19185820
chr4	172844716	172845722
chr9	94894970	94895939
chr13	64831109	64831622
chrX	52220121	52220997
chr22	29416312	29418128
chrX	125490115	125490655
chr11	126733056	126733784
chr12	41696513	41697240

## Sheet: Telomeric G4s in TRF2-HC peaks
Telomeric G4 motifs in TRF2-HC peaks
Peak sequence	motif start (within peak)	motif stop (within peak)	strand	motif sequence
chr7:173627-174112	228	251	+	ttagggttagggttagggttaggg
chr15:80755583-80756318	233	256	+	ttagggttagggttagggttaggg
chr7:173627-174112	234	257	+	ttagggttagggttagggttaggg
chr5:40728836-40729326	235	258	+	ttagggttagggttagggttaggg
chr9:130916318-130917253	237	260	+	ttagggttagggttagggttaggg
chr9:130916318-130917253	243	266	+	ttagggttagggttagggttaggg
chr9:141053992-141054701	300	323	+	ttagggttagggttagggttaggg
chr9:141053992-141054701	306	329	+	ttagggttagggttagggttaggg
chr19:59097701-59098645	323	346	+	ttagggttagggttagggttaggg
chr19:59097701-59098645	352	375	+	ttagggttagggttagggttaggg
chr20:62917752-62919570	392	415	+	ttagggttagggttagggttaggg
chr20:62917752-62919570	398	421	+	ttagggttagggttagggttaggg
chr20:62917752-62919570	404	427	+	ttagggttagggttagggttaggg
chr9:141023102-141024222	431	454	+	ttagggttagggttagggttaggg
chr14:19348928-19350055	481	504	+	ttagggttagggttagggttaggg
chr2:241160775-241161552	514	537	+	ttagggttagggttagggttaggg
chr2:241160775-241161552	520	543	+	ttagggttagggttagggttaggg
chr3:197899294-197901966	602	625	+	ttagggttagggttagggttaggg
chr20:62917752-62919570	651	674	+	ttagggttagggttagggttaggg
chr9:2823391-2824773	659	682	+	ttagggttagggttagggttaggg
chr9:2823391-2824773	665	688	+	ttagggttagggttagggttaggg
chr4:6424947-6425889	682	705	+	ttagggttagggttagggttaggg
chr12:94454-95968	735	758	+	ttagggttagggttagggttaggg
chr12:94454-95968	741	764	+	ttagggttagggttagggttaggg
chr20:62917752-62919570	743	766	+	ttagggttagggttagggttaggg
chr20:62917752-62919570	749	772	+	ttagggttagggttagggttaggg
chr20:62917752-62919570	755	778	+	ttagggttagggttagggttaggg
chr20:62917752-62919570	784	807	+	ttagggttagggttagggttaggg
chr12:94454-95968	800	823	+	ttagggttagggttagggttaggg
chr3:197899294-197901966	841	864	+	ttagggttagggttagggttaggg
chr20:62917752-62919570	859	882	+	ttagggttagggttagggttaggg
chr12:94454-95968	862	885	+	ttagggttagggttagggttaggg
chr3:197899294-197901966	871	894	+	ttagggttagggttagggttaggg
chr12:94454-95968	891	914	+	ttagggttagggttagggttaggg
chr20:62917752-62919570	913	936	+	ttagggttagggttagggttaggg
chr20:62917752-62919570	919	942	+	ttagggttagggttagggttaggg
chr20:62917752-62919570	925	948	+	ttagggttagggttagggttaggg
chr20:62917752-62919570	931	954	+	ttagggttagggttagggttaggg
chr20:62917752-62919570	937	960	+	ttagggttagggttagggttaggg
chr12:94454-95968	939	962	+	ttagggttagggttagggttaggg
chr16:90187783-90189386	945	968	+	ttagggttagggttagggttaggg
chr20:62917752-62919570	969	992	+	ttagggttagggttagggttaggg
chr3:197899294-197901966	970	993	+	ttagggttagggttagggttaggg
chr12:94454-95968	982	1005	+	ttagggttagggttagggttaggg
chr20:62917752-62919570	1000	1023	+	ttagggttagggttagggttaggg
chr12:94454-95968	1012	1035	+	ttagggttagggttagggttaggg
chr3:197899294-197901966	1017	1040	+	ttagggttagggttagggttaggg
chr12:94454-95968	1018	1041	+	ttagggttagggttagggttaggg
chr3:197899294-197901966	1023	1046	+	ttagggttagggttagggttaggg
chr12:94454-95968	1024	1047	+	ttagggttagggttagggttaggg
chr3:197899294-197901966	1029	1052	+	ttagggttagggttagggttaggg
chr12:94454-95968	1030	1053	+	ttagggttagggttagggttaggg
chr12:94454-95968	1036	1059	+	ttagggttagggttagggttaggg
chr12:94454-95968	1042	1065	+	ttagggttagggttagggttaggg
chr12:94454-95968	1048	1071	+	ttagggttagggttagggttaggg
chr12:94454-95968	1054	1077	+	ttagggttagggttagggttaggg
chr12:94454-95968	1060	1083	+	ttagggttagggttagggttaggg
chr12:94454-95968	1066	1089	+	ttagggttagggttagggttaggg
chr12:94454-95968	1144	1167	+	ttagggttagggttagggttaggg
chr12:94454-95968	1174	1197	+	ttagggttagggttagggttaggg
chr12:94454-95968	1180	1203	+	ttagggttagggttagggttaggg
chr12:94454-95968	1186	1209	+	ttagggttagggttagggttaggg
chr12:94454-95968	1192	1215	+	ttagggttagggttagggttaggg
chr12:94454-95968	1198	1221	+	ttagggttagggttagggttaggg
chr12:94454-95968	1204	1227	+	ttagggttagggttagggttaggg
chr12:94454-95968	1210	1233	+	ttagggttagggttagggttaggg
chr12:94454-95968	1216	1239	+	ttagggttagggttagggttaggg
chr12:94454-95968	1222	1245	+	ttagggttagggttagggttaggg
chr12:94454-95968	1228	1251	+	ttagggttagggttagggttaggg
chr12:94454-95968	1234	1257	+	ttagggttagggttagggttaggg
chr3:197899294-197901966	1236	1259	+	ttagggttagggttagggttaggg
chr12:94454-95968	1240	1263	+	ttagggttagggttagggttaggg
chr12:94454-95968	1246	1269	+	ttagggttagggttagggttaggg
chr12:94454-95968	1252	1275	+	ttagggttagggttagggttaggg
chr12:94454-95968	1258	1281	+	ttagggttagggttagggttaggg
chr3:197899294-197901966	1411	1434	+	ttagggttagggttagggttaggg
chr3:197899294-197901966	1417	1440	+	ttagggttagggttagggttaggg
chr3:197899294-197901966	1466	1489	+	ttagggttagggttagggttaggg
chr3:197899294-197901966	1472	1495	+	ttagggttagggttagggttaggg
chr3:197899294-197901966	1478	1501	+	ttagggttagggttagggttaggg
chr3:197899294-197901966	1484	1507	+	ttagggttagggttagggttaggg
chr3:197899294-197901966	1490	1513	+	ttagggttagggttagggttaggg
chr3:197899294-197901966	1496	1519	+	ttagggttagggttagggttaggg
chr3:197899294-197901966	1502	1525	+	ttagggttagggttagggttaggg
chr3:197899294-197901966	1635	1658	+	ttagggttagggttagggttaggg
chr3:197899294-197901966	1641	1664	+	ttagggttagggttagggttaggg
chr3:197899294-197901966	1647	1670	+	ttagggttagggttagggttaggg
chr3:197899294-197901966	2016	2039	+	ttagggttagggttagggttaggg
chr9:132927402-132927958	230	253	-	TTAGGGTTAGGGTTAGGGTTAGGG
chr21:36084916-36085423	230	253	-	TTAGGGTTAGGGTTAGGGTTAGGG
chr16:75367868-75368367	231	254	-	TTAGGGTTAGGGTTAGGGTTAGGG
chr1:78594195-78594862	231	254	-	TTAGGGTTAGGGTTAGGGTTAGGG
chr4:9770-10509	232	255	-	TTAGGGTTAGGGTTAGGGTTAGGG
chr21:39207876-39208371	232	255	-	TTAGGGTTAGGGTTAGGGTTAGGG
chr7:152594833-152595345	233	256	-	TTAGGGTTAGGGTTAGGGTTAGGG
chr5:9771-12511	233	256	-	TTAGGGTTAGGGTTAGGGTTAGGG
chr7:9772-10947	233	256	-	TTAGGGTTAGGGTTAGGGTTAGGG
chr2:243152247-243153326	234	257	-	TTAGGGTTAGGGTTAGGGTTAGGG
chr1:9770-11187	234	257	-	TTAGGGTTAGGGTTAGGGTTAGGG
chr16:25771189-25772115	234	257	-	TTAGGGTTAGGGTTAGGGTTAGGG
chr1:18580620-18581389	234	257	-	TTAGGGTTAGGGTTAGGGTTAGGG
chr16:59770-60450	234	257	-	TTAGGGTTAGGGTTAGGGTTAGGG
chrX:59770-60581	235	258	-	TTAGGGTTAGGGTTAGGGTTAGGG
chr15:42242970-42243465	235	258	-	TTAGGGTTAGGGTTAGGGTTAGGG
chr2:182140288-182140813	235	258	-	TTAGGGTTAGGGTTAGGGTTAGGG
chrY:9770-10293	235	258	-	TTAGGGTTAGGGTTAGGGTTAGGG
chr21:36084916-36085423	236	259	-	TTAGGGTTAGGGTTAGGGTTAGGG
chr16:75367868-75368367	237	260	-	TTAGGGTTAGGGTTAGGGTTAGGG
chr1:78594195-78594862	237	260	-	TTAGGGTTAGGGTTAGGGTTAGGG
chr10:3985959-3986597	238	261	-	TTAGGGTTAGGGTTAGGGTTAGGG
chr12:22393748-22394241	238	261	-	TTAGGGTTAGGGTTAGGGTTAGGG
chr4:9770-10509	238	261	-	TTAGGGTTAGGGTTAGGGTTAGGG
chr21:39207876-39208371	238	261	-	TTAGGGTTAGGGTTAGGGTTAGGG
chr5:9771-12511	239	262	-	TTAGGGTTAGGGTTAGGGTTAGGG
chr7:9772-10947	239	262	-	TTAGGGTTAGGGTTAGGGTTAGGG
chr7:152594833-152595345	239	262	-	TTAGGGTTAGGGTTAGGGTTAGGG
chr1:9770-11187	240	263	-	TTAGGGTTAGGGTTAGGGTTAGGG
chr16:59770-60450	240	263	-	TTAGGGTTAGGGTTAGGGTTAGGG
chr16:25771189-25772115	240	263	-	TTAGGGTTAGGGTTAGGGTTAGGG
chr1:18580620-18581389	240	263	-	TTAGGGTTAGGGTTAGGGTTAGGG
chr2:243152247-243153326	240	263	-	TTAGGGTTAGGGTTAGGGTTAGGG
chr3:159411785-159412399	240	263	-	TTAGGGTTAGGGTTAGGGTTAGGG
chr2:182140288-182140813	241	264	-	TTAGGGTTAGGGTTAGGGTTAGGG
chr15:42242970-42243465	241	264	-	TTAGGGTTAGGGTTAGGGTTAGGG
chrX:59770-60581	241	264	-	TTAGGGTTAGGGTTAGGGTTAGGG
chrY:9770-10293	241	264	-	TTAGGGTTAGGGTTAGGGTTAGGG
chr21:36084916-36085423	242	265	-	TTAGGGTTAGGGTTAGGGTTAGGG
chr1:78594195-78594862	243	266	-	TTAGGGTTAGGGTTAGGGTTAGGG
chr16:75367868-75368367	243	266	-	TTAGGGTTAGGGTTAGGGTTAGGG
chr7:152594833-152595345	245	268	-	TTAGGGTTAGGGTTAGGGTTAGGG
chr5:9771-12511	245	268	-	TTAGGGTTAGGGTTAGGGTTAGGG
chr7:9772-10947	245	268	-	TTAGGGTTAGGGTTAGGGTTAGGG
chr2:243152247-243153326	246	269	-	TTAGGGTTAGGGTTAGGGTTAGGG
chr3:159411785-159412399	246	269	-	TTAGGGTTAGGGTTAGGGTTAGGG
chr1:9770-11187	246	269	-	TTAGGGTTAGGGTTAGGGTTAGGG
chr2:182140288-182140813	247	270	-	TTAGGGTTAGGGTTAGGGTTAGGG
chr1:41747388-41748351	247	270	-	TTAGGGTTAGGGTTAGGGTTAGGG
chr21:36084916-36085423	248	271	-	TTAGGGTTAGGGTTAGGGTTAGGG
chr7:152594833-152595345	251	274	-	TTAGGGTTAGGGTTAGGGTTAGGG
chr5:9771-12511	251	274	-	TTAGGGTTAGGGTTAGGGTTAGGG
chr7:9772-10947	251	274	-	TTAGGGTTAGGGTTAGGGTTAGGG
chr1:9770-11187	252	275	-	TTAGGGTTAGGGTTAGGGTTAGGG
chr2:243152247-243153326	252	275	-	TTAGGGTTAGGGTTAGGGTTAGGG
chr6:38912495-38913019	253	276	-	TTAGGGTTAGGGTTAGGGTTAGGG
chr2:182140288-182140813	253	276	-	TTAGGGTTAGGGTTAGGGTTAGGG
chr18:9770-11720	256	279	-	TTAGGGTTAGGGTTAGGGTTAGGG
chr5:9771-12511	257	280	-	TTAGGGTTAGGGTTAGGGTTAGGG
chr7:9772-10947	257	280	-	TTAGGGTTAGGGTTAGGGTTAGGG
chr7:152594833-152595345	257	280	-	TTAGGGTTAGGGTTAGGGTTAGGG
chr1:9770-11187	258	281	-	TTAGGGTTAGGGTTAGGGTTAGGG
chr2:243152247-243153326	258	281	-	TTAGGGTTAGGGTTAGGGTTAGGG
chr6:38912495-38913019	259	282	-	TTAGGGTTAGGGTTAGGGTTAGGG
chr2:182140288-182140813	259	282	-	TTAGGGTTAGGGTTAGGGTTAGGG
chr11:191566-192441	259	282	-	TTAGGGTTAGGGTTAGGGTTAGGG
chr9:71879924-71880451	261	284	-	TTAGGGTTAGGGTTAGGGTTAGGG
chr18:9770-11720	262	285	-	TTAGGGTTAGGGTTAGGGTTAGGG
chr7:9772-10947	263	286	-	TTAGGGTTAGGGTTAGGGTTAGGG
chr5:9771-12511	263	286	-	TTAGGGTTAGGGTTAGGGTTAGGG
chr2:243152247-243153326	264	287	-	TTAGGGTTAGGGTTAGGGTTAGGG
chr1:9770-11187	264	287	-	TTAGGGTTAGGGTTAGGGTTAGGG
chr6:38912495-38913019	265	288	-	TTAGGGTTAGGGTTAGGGTTAGGG
chr11:191566-192441	265	288	-	TTAGGGTTAGGGTTAGGGTTAGGG
chr2:182140288-182140813	265	288	-	TTAGGGTTAGGGTTAGGGTTAGGG
chr18:9770-11720	268	291	-	TTAGGGTTAGGGTTAGGGTTAGGG
chr5:9771-12511	269	292	-	TTAGGGTTAGGGTTAGGGTTAGGG
chr7:9772-10947	269	292	-	TTAGGGTTAGGGTTAGGGTTAGGG
chr1:9770-11187	270	293	-	TTAGGGTTAGGGTTAGGGTTAGGG
chr2:243152247-243153326	270	293	-	TTAGGGTTAGGGTTAGGGTTAGGG
chr2:182140288-182140813	271	294	-	TTAGGGTTAGGGTTAGGGTTAGGG
chr18:9770-11720	274	297	-	TTAGGGTTAGGGTTAGGGTTAGGG
chr7:9772-10947	275	298	-	TTAGGGTTAGGGTTAGGGTTAGGG
chr5:9771-12511	275	298	-	TTAGGGTTAGGGTTAGGGTTAGGG
chr1:9770-11187	276	299	-	TTAGGGTTAGGGTTAGGGTTAGGG
chr2:243152247-243153326	276	299	-	TTAGGGTTAGGGTTAGGGTTAGGG
chr18:9770-11720	280	303	-	TTAGGGTTAGGGTTAGGGTTAGGG
chr7:9772-10947	281	304	-	TTAGGGTTAGGGTTAGGGTTAGGG
chr5:9771-12511	281	304	-	TTAGGGTTAGGGTTAGGGTTAGGG
chr2:243152247-243153326	282	305	-	TTAGGGTTAGGGTTAGGGTTAGGG
chr1:9770-11187	282	305	-	TTAGGGTTAGGGTTAGGGTTAGGG
chr7:9772-10947	287	310	-	TTAGGGTTAGGGTTAGGGTTAGGG
chr5:9771-12511	287	310	-	TTAGGGTTAGGGTTAGGGTTAGGG
chr1:9770-11187	288	311	-	TTAGGGTTAGGGTTAGGGTTAGGG
chr2:243152247-243153326	288	311	-	TTAGGGTTAGGGTTAGGGTTAGGG
chr5:9771-12511	293	316	-	TTAGGGTTAGGGTTAGGGTTAGGG
chr4:9770-10509	293	316	-	TTAGGGTTAGGGTTAGGGTTAGGG
chr2:243152247-243153326	294	317	-	TTAGGGTTAGGGTTAGGGTTAGGG
chr1:9770-11187	294	317	-	TTAGGGTTAGGGTTAGGGTTAGGG
chr11:191566-192441	297	320	-	TTAGGGTTAGGGTTAGGGTTAGGG
chr5:9771-12511	299	322	-	TTAGGGTTAGGGTTAGGGTTAGGG
chr4:9770-10509	299	322	-	TTAGGGTTAGGGTTAGGGTTAGGG
chr2:243152247-243153326	300	323	-	TTAGGGTTAGGGTTAGGGTTAGGG
chr1:9770-11187	300	323	-	TTAGGGTTAGGGTTAGGGTTAGGG
chr18:63388-64334	301	324	-	TTAGGGTTAGGGTTAGGGTTAGGG
chr4:9770-10509	305	328	-	TTAGGGTTAGGGTTAGGGTTAGGG
chr5:9771-12511	305	328	-	TTAGGGTTAGGGTTAGGGTTAGGG
chr1:9770-11187	306	329	-	TTAGGGTTAGGGTTAGGGTTAGGG
chr2:243152247-243153326	306	329	-	TTAGGGTTAGGGTTAGGGTTAGGG
chr10:4111076-4111984	308	331	-	TTAGGGTTAGGGTTAGGGTTAGGG
chr5:9771-12511	311	334	-	TTAGGGTTAGGGTTAGGGTTAGGG
chr4:9770-10509	311	334	-	TTAGGGTTAGGGTTAGGGTTAGGG
chr1:9770-11187	312	335	-	TTAGGGTTAGGGTTAGGGTTAGGG
chr7:9772-10947	314	337	-	TTAGGGTTAGGGTTAGGGTTAGGG
chr4:9770-10509	317	340	-	TTAGGGTTAGGGTTAGGGTTAGGG
chr5:9771-12511	317	340	-	TTAGGGTTAGGGTTAGGGTTAGGG
chr7:9772-10947	320	343	-	TTAGGGTTAGGGTTAGGGTTAGGG
chr5:9771-12511	323	346	-	TTAGGGTTAGGGTTAGGGTTAGGG
chr18:9770-11720	326	349	-	TTAGGGTTAGGGTTAGGGTTAGGG
chr5:9771-12511	329	352	-	TTAGGGTTAGGGTTAGGGTTAGGG
chr18:9770-11720	332	355	-	TTAGGGTTAGGGTTAGGGTTAGGG
chr5:9771-12511	335	358	-	TTAGGGTTAGGGTTAGGGTTAGGG
chr18:9770-11720	338	361	-	TTAGGGTTAGGGTTAGGGTTAGGG
chr5:9771-12511	341	364	-	TTAGGGTTAGGGTTAGGGTTAGGG
chr1:9770-11187	341	364	-	TTAGGGTTAGGGTTAGGGTTAGGG
chr18:9770-11720	344	367	-	TTAGGGTTAGGGTTAGGGTTAGGG
chr4:9770-10509	346	369	-	TTAGGGTTAGGGTTAGGGTTAGGG
chr5:9771-12511	347	370	-	TTAGGGTTAGGGTTAGGGTTAGGG
chr1:9770-11187	347	370	-	TTAGGGTTAGGGTTAGGGTTAGGG
chr18:9770-11720	350	373	-	TTAGGGTTAGGGTTAGGGTTAGGG
chr4:9770-10509	352	375	-	TTAGGGTTAGGGTTAGGGTTAGGG
chr5:9771-12511	353	376	-	TTAGGGTTAGGGTTAGGGTTAGGG
chr1:9770-11187	353	376	-	TTAGGGTTAGGGTTAGGGTTAGGG
chr4:9770-10509	358	381	-	TTAGGGTTAGGGTTAGGGTTAGGG
chr5:9771-12511	359	382	-	TTAGGGTTAGGGTTAGGGTTAGGG
chr4:9770-10509	364	387	-	TTAGGGTTAGGGTTAGGGTTAGGG
chr5:9771-12511	365	388	-	TTAGGGTTAGGGTTAGGGTTAGGG
chr4:9770-10509	370	393	-	TTAGGGTTAGGGTTAGGGTTAGGG
chr7:9772-10947	371	394	-	TTAGGGTTAGGGTTAGGGTTAGGG
chr5:9771-12511	371	394	-	TTAGGGTTAGGGTTAGGGTTAGGG
chr5:9771-12511	377	400	-	TTAGGGTTAGGGTTAGGGTTAGGG
chr7:9772-10947	377	400	-	TTAGGGTTAGGGTTAGGGTTAGGG
chr1:9770-11187	378	401	-	TTAGGGTTAGGGTTAGGGTTAGGG
chr5:9771-12511	383	406	-	TTAGGGTTAGGGTTAGGGTTAGGG
chr1:9770-11187	384	407	-	TTAGGGTTAGGGTTAGGGTTAGGG
chr5:9771-12511	389	412	-	TTAGGGTTAGGGTTAGGGTTAGGG
chr18:9770-11720	394	417	-	TTAGGGTTAGGGTTAGGGTTAGGG
chr5:9771-12511	395	418	-	TTAGGGTTAGGGTTAGGGTTAGGG
chr4:9770-10509	400	423	-	TTAGGGTTAGGGTTAGGGTTAGGG
chr18:9770-11720	400	423	-	TTAGGGTTAGGGTTAGGGTTAGGG
chr5:9771-12511	401	424	-	TTAGGGTTAGGGTTAGGGTTAGGG
chr18:9770-11720	406	429	-	TTAGGGTTAGGGTTAGGGTTAGGG
chr5:9771-12511	407	430	-	TTAGGGTTAGGGTTAGGGTTAGGG
chr18:9770-11720	412	435	-	TTAGGGTTAGGGTTAGGGTTAGGG
chr5:9771-12511	413	436	-	TTAGGGTTAGGGTTAGGGTTAGGG
chr1:9770-11187	413	436	-	TTAGGGTTAGGGTTAGGGTTAGGG
chr5:9771-12511	419	442	-	TTAGGGTTAGGGTTAGGGTTAGGG
chr1:9770-11187	419	442	-	TTAGGGTTAGGGTTAGGGTTAGGG
chr7:9772-10947	419	442	-	TTAGGGTTAGGGTTAGGGTTAGGG
chr5:9771-12511	425	448	-	TTAGGGTTAGGGTTAGGGTTAGGG
chr7:9772-10947	425	448	-	TTAGGGTTAGGGTTAGGGTTAGGG
chr1:9770-11187	425	448	-	TTAGGGTTAGGGTTAGGGTTAGGG
chr5:9771-12511	431	454	-	TTAGGGTTAGGGTTAGGGTTAGGG
chr7:9772-10947	431	454	-	TTAGGGTTAGGGTTAGGGTTAGGG
chr1:9770-11187	431	454	-	TTAGGGTTAGGGTTAGGGTTAGGG
chr5:9771-12511	437	460	-	TTAGGGTTAGGGTTAGGGTTAGGG
chr7:9772-10947	437	460	-	TTAGGGTTAGGGTTAGGGTTAGGG
chr1:9770-11187	437	460	-	TTAGGGTTAGGGTTAGGGTTAGGG
chr5:9771-12511	443	466	-	TTAGGGTTAGGGTTAGGGTTAGGG
chr7:9772-10947	443	466	-	TTAGGGTTAGGGTTAGGGTTAGGG
chr5:9771-12511	449	472	-	TTAGGGTTAGGGTTAGGGTTAGGG
chr5:9771-12511	455	478	-	TTAGGGTTAGGGTTAGGGTTAGGG
chr5:9771-12511	461	484	-	TTAGGGTTAGGGTTAGGGTTAGGG
chr6:147408-148569	465	488	-	TTAGGGTTAGGGTTAGGGTTAGGG
chr5:9771-12511	467	490	-	TTAGGGTTAGGGTTAGGGTTAGGG
chr6:147408-148569	471	494	-	TTAGGGTTAGGGTTAGGGTTAGGG
chr9:9773-11015	472	495	-	TTAGGGTTAGGGTTAGGGTTAGGG
chr5:9771-12511	473	496	-	TTAGGGTTAGGGTTAGGGTTAGGG
chr18:9770-11720	473	496	-	TTAGGGTTAGGGTTAGGGTTAGGG
chr6:147408-148569	477	500	-	TTAGGGTTAGGGTTAGGGTTAGGG
chr9:9773-11015	478	501	-	TTAGGGTTAGGGTTAGGGTTAGGG
chr18:9770-11720	479	502	-	TTAGGGTTAGGGTTAGGGTTAGGG
chr5:9771-12511	479	502	-	TTAGGGTTAGGGTTAGGGTTAGGG
chr18:9770-11720	485	508	-	TTAGGGTTAGGGTTAGGGTTAGGG
chr5:9771-12511	485	508	-	TTAGGGTTAGGGTTAGGGTTAGGG
chr1:9770-11187	488	511	-	TTAGGGTTAGGGTTAGGGTTAGGG
chr18:9770-11720	491	514	-	TTAGGGTTAGGGTTAGGGTTAGGG
chr5:9771-12511	491	514	-	TTAGGGTTAGGGTTAGGGTTAGGG
chr1:9770-11187	494	517	-	TTAGGGTTAGGGTTAGGGTTAGGG
chr5:9771-12511	497	520	-	TTAGGGTTAGGGTTAGGGTTAGGG
chr6:147408-148569	502	525	-	TTAGGGTTAGGGTTAGGGTTAGGG
chr5:9771-12511	503	526	-	TTAGGGTTAGGGTTAGGGTTAGGG
chr5:9771-12511	509	532	-	TTAGGGTTAGGGTTAGGGTTAGGG
chr5:9771-12511	515	538	-	TTAGGGTTAGGGTTAGGGTTAGGG
chr5:9771-12511	521	544	-	TTAGGGTTAGGGTTAGGGTTAGGG
chrX:50748536-50749320	525	548	-	TTAGGGTTAGGGTTAGGGTTAGGG
chr5:9771-12511	527	550	-	TTAGGGTTAGGGTTAGGGTTAGGG
chr5:9771-12511	533	556	-	TTAGGGTTAGGGTTAGGGTTAGGG
chr18:9770-11720	536	559	-	TTAGGGTTAGGGTTAGGGTTAGGG
chr5:9771-12511	539	562	-	TTAGGGTTAGGGTTAGGGTTAGGG
chr5:9771-12511	545	568	-	TTAGGGTTAGGGTTAGGGTTAGGG
chr5:9771-12511	551	574	-	TTAGGGTTAGGGTTAGGGTTAGGG
chr5:9771-12511	557	580	-	TTAGGGTTAGGGTTAGGGTTAGGG
chr5:9771-12511	563	586	-	TTAGGGTTAGGGTTAGGGTTAGGG
chr5:9771-12511	569	592	-	TTAGGGTTAGGGTTAGGGTTAGGG
chr5:9771-12511	575	598	-	TTAGGGTTAGGGTTAGGGTTAGGG
chr5:9771-12511	581	604	-	TTAGGGTTAGGGTTAGGGTTAGGG
chr1:9770-11187	584	607	-	TTAGGGTTAGGGTTAGGGTTAGGG
chr5:9771-12511	587	610	-	TTAGGGTTAGGGTTAGGGTTAGGG
chr1:9770-11187	590	613	-	TTAGGGTTAGGGTTAGGGTTAGGG
chr5:9771-12511	593	616	-	TTAGGGTTAGGGTTAGGGTTAGGG
chr1:9770-11187	596	619	-	TTAGGGTTAGGGTTAGGGTTAGGG
chr5:9771-12511	599	622	-	TTAGGGTTAGGGTTAGGGTTAGGG
chr22:16477358-16478592	600	623	-	TTAGGGTTAGGGTTAGGGTTAGGG
chr5:9771-12511	605	628	-	TTAGGGTTAGGGTTAGGGTTAGGG
chr5:9771-12511	611	634	-	TTAGGGTTAGGGTTAGGGTTAGGG
chr5:9771-12511	617	640	-	TTAGGGTTAGGGTTAGGGTTAGGG
chr5:9771-12511	623	646	-	TTAGGGTTAGGGTTAGGGTTAGGG
chr1:9770-11187	628	651	-	TTAGGGTTAGGGTTAGGGTTAGGG
chr5:9771-12511	629	652	-	TTAGGGTTAGGGTTAGGGTTAGGG
chr7:15815-17264	632	655	-	TTAGGGTTAGGGTTAGGGTTAGGG
chr1:9770-11187	634	657	-	TTAGGGTTAGGGTTAGGGTTAGGG
chr5:9771-12511	635	658	-	TTAGGGTTAGGGTTAGGGTTAGGG
chr1:9770-11187	640	663	-	TTAGGGTTAGGGTTAGGGTTAGGG
chr5:9771-12511	641	664	-	TTAGGGTTAGGGTTAGGGTTAGGG
chr18:9770-11720	643	666	-	TTAGGGTTAGGGTTAGGGTTAGGG
chr1:11499553-11500449	643	666	-	TTAGGGTTAGGGTTAGGGTTAGGG
chr1:9770-11187	646	669	-	TTAGGGTTAGGGTTAGGGTTAGGG
chr5:9771-12511	647	670	-	TTAGGGTTAGGGTTAGGGTTAGGG
chr5:9771-12511	653	676	-	TTAGGGTTAGGGTTAGGGTTAGGG
chr12:216602-217522	656	679	-	TTAGGGTTAGGGTTAGGGTTAGGG
chr5:9771-12511	659	682	-	TTAGGGTTAGGGTTAGGGTTAGGG
chr12:216602-217522	662	685	-	TTAGGGTTAGGGTTAGGGTTAGGG
chr5:9771-12511	665	688	-	TTAGGGTTAGGGTTAGGGTTAGGG
chr1:9770-11187	671	694	-	TTAGGGTTAGGGTTAGGGTTAGGG
chr5:9771-12511	671	694	-	TTAGGGTTAGGGTTAGGGTTAGGG
chr5:9771-12511	677	700	-	TTAGGGTTAGGGTTAGGGTTAGGG
chr5:9771-12511	683	706	-	TTAGGGTTAGGGTTAGGGTTAGGG
chr18:9770-11720	693	716	-	TTAGGGTTAGGGTTAGGGTTAGGG
chr18:9770-11720	699	722	-	TTAGGGTTAGGGTTAGGGTTAGGG
chr18:9770-11720	705	728	-	TTAGGGTTAGGGTTAGGGTTAGGG
chr18:9770-11720	711	734	-	TTAGGGTTAGGGTTAGGGTTAGGG
chr5:9771-12511	713	736	-	TTAGGGTTAGGGTTAGGGTTAGGG
chr5:9771-12511	719	742	-	TTAGGGTTAGGGTTAGGGTTAGGG
chr5:9771-12511	725	748	-	TTAGGGTTAGGGTTAGGGTTAGGG
chr5:9771-12511	731	754	-	TTAGGGTTAGGGTTAGGGTTAGGG
chr5:9771-12511	737	760	-	TTAGGGTTAGGGTTAGGGTTAGGG
chr5:9771-12511	743	766	-	TTAGGGTTAGGGTTAGGGTTAGGG
chr5:9771-12511	749	772	-	TTAGGGTTAGGGTTAGGGTTAGGG
chr5:9771-12511	755	778	-	TTAGGGTTAGGGTTAGGGTTAGGG
chr18:9770-11720	756	779	-	TTAGGGTTAGGGTTAGGGTTAGGG
chr5:9771-12511	761	784	-	TTAGGGTTAGGGTTAGGGTTAGGG
chr5:9771-12511	767	790	-	TTAGGGTTAGGGTTAGGGTTAGGG
chr8:154676-156133	768	791	-	TTAGGGTTAGGGTTAGGGTTAGGG
chr5:9771-12511	773	796	-	TTAGGGTTAGGGTTAGGGTTAGGG
chr5:9771-12511	779	802	-	TTAGGGTTAGGGTTAGGGTTAGGG
chr5:9771-12511	785	808	-	TTAGGGTTAGGGTTAGGGTTAGGG
chr5:9771-12511	791	814	-	TTAGGGTTAGGGTTAGGGTTAGGG
chr5:9771-12511	797	820	-	TTAGGGTTAGGGTTAGGGTTAGGG
chr5:9771-12511	803	826	-	TTAGGGTTAGGGTTAGGGTTAGGG
chr5:9771-12511	809	832	-	TTAGGGTTAGGGTTAGGGTTAGGG
chr5:9771-12511	815	838	-	TTAGGGTTAGGGTTAGGGTTAGGG
chr5:9771-12511	821	844	-	TTAGGGTTAGGGTTAGGGTTAGGG
chr5:9771-12511	827	850	-	TTAGGGTTAGGGTTAGGGTTAGGG
chr5:9771-12511	833	856	-	TTAGGGTTAGGGTTAGGGTTAGGG
chr5:9771-12511	839	862	-	TTAGGGTTAGGGTTAGGGTTAGGG
chr5:9771-12511	845	868	-	TTAGGGTTAGGGTTAGGGTTAGGG
chr5:9771-12511	851	874	-	TTAGGGTTAGGGTTAGGGTTAGGG
chr5:9771-12511	857	880	-	TTAGGGTTAGGGTTAGGGTTAGGG
chr11:174711-176820	861	884	-	TTAGGGTTAGGGTTAGGGTTAGGG
chr5:9771-12511	863	886	-	TTAGGGTTAGGGTTAGGGTTAGGG
chr5:9771-12511	869	892	-	TTAGGGTTAGGGTTAGGGTTAGGG
chr5:9771-12511	875	898	-	TTAGGGTTAGGGTTAGGGTTAGGG
chr5:9771-12511	881	904	-	TTAGGGTTAGGGTTAGGGTTAGGG
chr5:9771-12511	887	910	-	TTAGGGTTAGGGTTAGGGTTAGGG
chr5:9771-12511	893	916	-	TTAGGGTTAGGGTTAGGGTTAGGG
chr5:9771-12511	899	922	-	TTAGGGTTAGGGTTAGGGTTAGGG
chr5:9771-12511	905	928	-	TTAGGGTTAGGGTTAGGGTTAGGG
chr10:47666452-47667615	908	931	-	TTAGGGTTAGGGTTAGGGTTAGGG
chr5:9771-12511	911	934	-	TTAGGGTTAGGGTTAGGGTTAGGG
chr5:9771-12511	917	940	-	TTAGGGTTAGGGTTAGGGTTAGGG
chr5:9771-12511	923	946	-	TTAGGGTTAGGGTTAGGGTTAGGG
chr5:9771-12511	929	952	-	TTAGGGTTAGGGTTAGGGTTAGGG
chr5:9771-12511	935	958	-	TTAGGGTTAGGGTTAGGGTTAGGG
chr5:9771-12511	941	964	-	TTAGGGTTAGGGTTAGGGTTAGGG
chr5:9771-12511	947	970	-	TTAGGGTTAGGGTTAGGGTTAGGG
chr5:9771-12511	953	976	-	TTAGGGTTAGGGTTAGGGTTAGGG
chr5:9771-12511	959	982	-	TTAGGGTTAGGGTTAGGGTTAGGG
chr5:9771-12511	965	988	-	TTAGGGTTAGGGTTAGGGTTAGGG
chr5:9771-12511	971	994	-	TTAGGGTTAGGGTTAGGGTTAGGG
chr5:9771-12511	977	1000	-	TTAGGGTTAGGGTTAGGGTTAGGG
chr5:9771-12511	983	1006	-	TTAGGGTTAGGGTTAGGGTTAGGG
chr5:9771-12511	989	1012	-	TTAGGGTTAGGGTTAGGGTTAGGG
chr5:9771-12511	995	1018	-	TTAGGGTTAGGGTTAGGGTTAGGG
chr5:9771-12511	1001	1024	-	TTAGGGTTAGGGTTAGGGTTAGGG
chr5:9771-12511	1007	1030	-	TTAGGGTTAGGGTTAGGGTTAGGG
chr5:9771-12511	1013	1036	-	TTAGGGTTAGGGTTAGGGTTAGGG
chr5:9771-12511	1019	1042	-	TTAGGGTTAGGGTTAGGGTTAGGG
chr5:9771-12511	1025	1048	-	TTAGGGTTAGGGTTAGGGTTAGGG
chr5:9771-12511	1031	1054	-	TTAGGGTTAGGGTTAGGGTTAGGG
chr5:9771-12511	1037	1060	-	TTAGGGTTAGGGTTAGGGTTAGGG
chr11:174711-176820	1039	1062	-	TTAGGGTTAGGGTTAGGGTTAGGG
chr5:9771-12511	1043	1066	-	TTAGGGTTAGGGTTAGGGTTAGGG
chr11:174711-176820	1045	1068	-	TTAGGGTTAGGGTTAGGGTTAGGG
chr5:9771-12511	1049	1072	-	TTAGGGTTAGGGTTAGGGTTAGGG
chr5:9771-12511	1055	1078	-	TTAGGGTTAGGGTTAGGGTTAGGG
chr5:9771-12511	1061	1084	-	TTAGGGTTAGGGTTAGGGTTAGGG
chr5:9771-12511	1067	1090	-	TTAGGGTTAGGGTTAGGGTTAGGG
chr5:9771-12511	1073	1096	-	TTAGGGTTAGGGTTAGGGTTAGGG
chr5:9771-12511	1079	1102	-	TTAGGGTTAGGGTTAGGGTTAGGG
chr5:9771-12511	1085	1108	-	TTAGGGTTAGGGTTAGGGTTAGGG
chr5:9771-12511	1091	1114	-	TTAGGGTTAGGGTTAGGGTTAGGG
chr5:9771-12511	1097	1120	-	TTAGGGTTAGGGTTAGGGTTAGGG
chr5:9771-12511	1103	1126	-	TTAGGGTTAGGGTTAGGGTTAGGG
chr5:9771-12511	1109	1132	-	TTAGGGTTAGGGTTAGGGTTAGGG
chr5:9771-12511	1115	1138	-	TTAGGGTTAGGGTTAGGGTTAGGG
chr5:9771-12511	1121	1144	-	TTAGGGTTAGGGTTAGGGTTAGGG
chr5:9771-12511	1127	1150	-	TTAGGGTTAGGGTTAGGGTTAGGG
chr5:9771-12511	1133	1156	-	TTAGGGTTAGGGTTAGGGTTAGGG
chr5:9771-12511	1139	1162	-	TTAGGGTTAGGGTTAGGGTTAGGG
chr5:9771-12511	1145	1168	-	TTAGGGTTAGGGTTAGGGTTAGGG
chr11:174711-176820	1149	1172	-	TTAGGGTTAGGGTTAGGGTTAGGG
chr5:9771-12511	1151	1174	-	TTAGGGTTAGGGTTAGGGTTAGGG
chr5:9771-12511	1157	1180	-	TTAGGGTTAGGGTTAGGGTTAGGG
chr5:9771-12511	1163	1186	-	TTAGGGTTAGGGTTAGGGTTAGGG
chr5:9771-12511	1169	1192	-	TTAGGGTTAGGGTTAGGGTTAGGG
chr5:9771-12511	1175	1198	-	TTAGGGTTAGGGTTAGGGTTAGGG
chr5:9771-12511	1181	1204	-	TTAGGGTTAGGGTTAGGGTTAGGG
chr5:9771-12511	1187	1210	-	TTAGGGTTAGGGTTAGGGTTAGGG
chr5:9771-12511	1193	1216	-	TTAGGGTTAGGGTTAGGGTTAGGG
chr5:9771-12511	1199	1222	-	TTAGGGTTAGGGTTAGGGTTAGGG
chr5:9771-12511	1205	1228	-	TTAGGGTTAGGGTTAGGGTTAGGG
chr5:9771-12511	1211	1234	-	TTAGGGTTAGGGTTAGGGTTAGGG
chr5:9771-12511	1217	1240	-	TTAGGGTTAGGGTTAGGGTTAGGG
chr5:9771-12511	1223	1246	-	TTAGGGTTAGGGTTAGGGTTAGGG
chr5:9771-12511	1229	1252	-	TTAGGGTTAGGGTTAGGGTTAGGG
chr5:9771-12511	1235	1258	-	TTAGGGTTAGGGTTAGGGTTAGGG
chr5:9771-12511	1241	1264	-	TTAGGGTTAGGGTTAGGGTTAGGG
chr5:9771-12511	1247	1270	-	TTAGGGTTAGGGTTAGGGTTAGGG
chr5:9771-12511	1253	1276	-	TTAGGGTTAGGGTTAGGGTTAGGG
chr5:9771-12511	1259	1282	-	TTAGGGTTAGGGTTAGGGTTAGGG
chr5:9771-12511	1265	1288	-	TTAGGGTTAGGGTTAGGGTTAGGG
chr5:9771-12511	1271	1294	-	TTAGGGTTAGGGTTAGGGTTAGGG
chr5:9771-12511	1277	1300	-	TTAGGGTTAGGGTTAGGGTTAGGG
chr5:9771-12511	1283	1306	-	TTAGGGTTAGGGTTAGGGTTAGGG
chr5:9771-12511	1289	1312	-	TTAGGGTTAGGGTTAGGGTTAGGG
chr5:9771-12511	1295	1318	-	TTAGGGTTAGGGTTAGGGTTAGGG
chr5:9771-12511	1301	1324	-	TTAGGGTTAGGGTTAGGGTTAGGG
chr5:9771-12511	1307	1330	-	TTAGGGTTAGGGTTAGGGTTAGGG
chr5:9771-12511	1313	1336	-	TTAGGGTTAGGGTTAGGGTTAGGG
chr5:9771-12511	1319	1342	-	TTAGGGTTAGGGTTAGGGTTAGGG
chr5:9771-12511	1325	1348	-	TTAGGGTTAGGGTTAGGGTTAGGG
chr5:9771-12511	1331	1354	-	TTAGGGTTAGGGTTAGGGTTAGGG
chr5:9771-12511	1337	1360	-	TTAGGGTTAGGGTTAGGGTTAGGG
chr5:9771-12511	1343	1366	-	TTAGGGTTAGGGTTAGGGTTAGGG
chr5:9771-12511	1349	1372	-	TTAGGGTTAGGGTTAGGGTTAGGG
chr5:9771-12511	1355	1378	-	TTAGGGTTAGGGTTAGGGTTAGGG
chr5:9771-12511	1361	1384	-	TTAGGGTTAGGGTTAGGGTTAGGG
chr5:9771-12511	1367	1390	-	TTAGGGTTAGGGTTAGGGTTAGGG
chr5:9771-12511	1373	1396	-	TTAGGGTTAGGGTTAGGGTTAGGG
chr5:9771-12511	1379	1402	-	TTAGGGTTAGGGTTAGGGTTAGGG
chr5:9771-12511	1385	1408	-	TTAGGGTTAGGGTTAGGGTTAGGG
chr5:9771-12511	1391	1414	-	TTAGGGTTAGGGTTAGGGTTAGGG
chr5:9771-12511	1397	1420	-	TTAGGGTTAGGGTTAGGGTTAGGG
chr5:9771-12511	1403	1426	-	TTAGGGTTAGGGTTAGGGTTAGGG
chr5:9771-12511	1409	1432	-	TTAGGGTTAGGGTTAGGGTTAGGG
chr5:9771-12511	1415	1438	-	TTAGGGTTAGGGTTAGGGTTAGGG
chr5:9771-12511	1421	1444	-	TTAGGGTTAGGGTTAGGGTTAGGG
chr5:9771-12511	1427	1450	-	TTAGGGTTAGGGTTAGGGTTAGGG
chr5:9771-12511	1433	1456	-	TTAGGGTTAGGGTTAGGGTTAGGG
chr5:9771-12511	1439	1462	-	TTAGGGTTAGGGTTAGGGTTAGGG
chr5:9771-12511	1445	1468	-	TTAGGGTTAGGGTTAGGGTTAGGG
chr5:9771-12511	1451	1474	-	TTAGGGTTAGGGTTAGGGTTAGGG
chr5:9771-12511	1457	1480	-	TTAGGGTTAGGGTTAGGGTTAGGG
chr5:9771-12511	1463	1486	-	TTAGGGTTAGGGTTAGGGTTAGGG
chr5:9771-12511	1469	1492	-	TTAGGGTTAGGGTTAGGGTTAGGG
chr5:9771-12511	1475	1498	-	TTAGGGTTAGGGTTAGGGTTAGGG
chr5:9771-12511	1481	1504	-	TTAGGGTTAGGGTTAGGGTTAGGG
chr5:9771-12511	1487	1510	-	TTAGGGTTAGGGTTAGGGTTAGGG
chr5:9771-12511	1493	1516	-	TTAGGGTTAGGGTTAGGGTTAGGG
chr5:9771-12511	1499	1522	-	TTAGGGTTAGGGTTAGGGTTAGGG
chr5:9771-12511	1505	1528	-	TTAGGGTTAGGGTTAGGGTTAGGG
chr5:9771-12511	1511	1534	-	TTAGGGTTAGGGTTAGGGTTAGGG
chr5:9771-12511	1517	1540	-	TTAGGGTTAGGGTTAGGGTTAGGG
chr5:9771-12511	1523	1546	-	TTAGGGTTAGGGTTAGGGTTAGGG
chr5:9771-12511	1529	1552	-	TTAGGGTTAGGGTTAGGGTTAGGG
chr5:9771-12511	1535	1558	-	TTAGGGTTAGGGTTAGGGTTAGGG
chr5:9771-12511	1541	1564	-	TTAGGGTTAGGGTTAGGGTTAGGG
chr5:9771-12511	1547	1570	-	TTAGGGTTAGGGTTAGGGTTAGGG
chr5:9771-12511	1553	1576	-	TTAGGGTTAGGGTTAGGGTTAGGG
chr5:9771-12511	1559	1582	-	TTAGGGTTAGGGTTAGGGTTAGGG
chr5:9771-12511	1565	1588	-	TTAGGGTTAGGGTTAGGGTTAGGG
chr5:9771-12511	1571	1594	-	TTAGGGTTAGGGTTAGGGTTAGGG
chr5:9771-12511	1577	1600	-	TTAGGGTTAGGGTTAGGGTTAGGG
chr5:9771-12511	1583	1606	-	TTAGGGTTAGGGTTAGGGTTAGGG
chr5:9771-12511	1589	1612	-	TTAGGGTTAGGGTTAGGGTTAGGG
chr5:9771-12511	1595	1618	-	TTAGGGTTAGGGTTAGGGTTAGGG
chr5:9771-12511	1601	1624	-	TTAGGGTTAGGGTTAGGGTTAGGG
chr5:9771-12511	1607	1630	-	TTAGGGTTAGGGTTAGGGTTAGGG
chr5:9771-12511	1613	1636	-	TTAGGGTTAGGGTTAGGGTTAGGG
chr5:9771-12511	1619	1642	-	TTAGGGTTAGGGTTAGGGTTAGGG
chr5:9771-12511	1625	1648	-	TTAGGGTTAGGGTTAGGGTTAGGG
chr5:9771-12511	1631	1654	-	TTAGGGTTAGGGTTAGGGTTAGGG
chr5:9771-12511	1637	1660	-	TTAGGGTTAGGGTTAGGGTTAGGG
chr5:9771-12511	1643	1666	-	TTAGGGTTAGGGTTAGGGTTAGGG
chr5:9771-12511	1649	1672	-	TTAGGGTTAGGGTTAGGGTTAGGG
chr5:9771-12511	1655	1678	-	TTAGGGTTAGGGTTAGGGTTAGGG
chr5:9771-12511	1661	1684	-	TTAGGGTTAGGGTTAGGGTTAGGG
chr5:9771-12511	1667	1690	-	TTAGGGTTAGGGTTAGGGTTAGGG
chr5:9771-12511	1673	1696	-	TTAGGGTTAGGGTTAGGGTTAGGG
chr5:9771-12511	1679	1702	-	TTAGGGTTAGGGTTAGGGTTAGGG
chr5:9771-12511	1685	1708	-	TTAGGGTTAGGGTTAGGGTTAGGG
chr5:9771-12511	1691	1714	-	TTAGGGTTAGGGTTAGGGTTAGGG
chr5:9771-12511	1697	1720	-	TTAGGGTTAGGGTTAGGGTTAGGG
chr5:9771-12511	1703	1726	-	TTAGGGTTAGGGTTAGGGTTAGGG
chr5:9771-12511	1709	1732	-	TTAGGGTTAGGGTTAGGGTTAGGG
chr5:9771-12511	1715	1738	-	TTAGGGTTAGGGTTAGGGTTAGGG
chr5:9771-12511	1721	1744	-	TTAGGGTTAGGGTTAGGGTTAGGG
chr5:9771-12511	1727	1750	-	TTAGGGTTAGGGTTAGGGTTAGGG
chr5:9771-12511	1733	1756	-	TTAGGGTTAGGGTTAGGGTTAGGG
chr5:9771-12511	1739	1762	-	TTAGGGTTAGGGTTAGGGTTAGGG
chr5:9771-12511	1745	1768	-	TTAGGGTTAGGGTTAGGGTTAGGG
chr5:9771-12511	1751	1774	-	TTAGGGTTAGGGTTAGGGTTAGGG
chr5:9771-12511	1757	1780	-	TTAGGGTTAGGGTTAGGGTTAGGG
chr5:9771-12511	1763	1786	-	TTAGGGTTAGGGTTAGGGTTAGGG
chr5:9771-12511	1769	1792	-	TTAGGGTTAGGGTTAGGGTTAGGG
chr5:9771-12511	1775	1798	-	TTAGGGTTAGGGTTAGGGTTAGGG
chr5:9771-12511	1781	1804	-	TTAGGGTTAGGGTTAGGGTTAGGG
chr5:9771-12511	1787	1810	-	TTAGGGTTAGGGTTAGGGTTAGGG
chr5:9771-12511	1812	1835	-	TTAGGGTTAGGGTTAGGGTTAGGG
chr5:9771-12511	1818	1841	-	TTAGGGTTAGGGTTAGGGTTAGGG
chr5:9771-12511	1824	1847	-	TTAGGGTTAGGGTTAGGGTTAGGG
chr5:9771-12511	1830	1853	-	TTAGGGTTAGGGTTAGGGTTAGGG
chr5:9771-12511	1836	1859	-	TTAGGGTTAGGGTTAGGGTTAGGG
chr5:9771-12511	1842	1865	-	TTAGGGTTAGGGTTAGGGTTAGGG
chr5:9771-12511	1848	1871	-	TTAGGGTTAGGGTTAGGGTTAGGG
chr5:9771-12511	1854	1877	-	TTAGGGTTAGGGTTAGGGTTAGGG
chr5:9771-12511	1860	1883	-	TTAGGGTTAGGGTTAGGGTTAGGG
chr5:9771-12511	1866	1889	-	TTAGGGTTAGGGTTAGGGTTAGGG
chr5:9771-12511	1872	1895	-	TTAGGGTTAGGGTTAGGGTTAGGG
chr5:9771-12511	1878	1901	-	TTAGGGTTAGGGTTAGGGTTAGGG
chr5:9771-12511	1884	1907	-	TTAGGGTTAGGGTTAGGGTTAGGG
chr5:9771-12511	1890	1913	-	TTAGGGTTAGGGTTAGGGTTAGGG
chr5:9771-12511	1896	1919	-	TTAGGGTTAGGGTTAGGGTTAGGG
chr5:9771-12511	1902	1925	-	TTAGGGTTAGGGTTAGGGTTAGGG
chr5:9771-12511	1908	1931	-	TTAGGGTTAGGGTTAGGGTTAGGG
chr5:9771-12511	1914	1937	-	TTAGGGTTAGGGTTAGGGTTAGGG
chr5:9771-12511	1920	1943	-	TTAGGGTTAGGGTTAGGGTTAGGG
chr5:9771-12511	1926	1949	-	TTAGGGTTAGGGTTAGGGTTAGGG
chr5:9771-12511	1932	1955	-	TTAGGGTTAGGGTTAGGGTTAGGG
chr5:9771-12511	1938	1961	-	TTAGGGTTAGGGTTAGGGTTAGGG
chr5:9771-12511	1944	1967	-	TTAGGGTTAGGGTTAGGGTTAGGG
chr5:9771-12511	1950	1973	-	TTAGGGTTAGGGTTAGGGTTAGGG
chr5:9771-12511	1956	1979	-	TTAGGGTTAGGGTTAGGGTTAGGG
chr5:9771-12511	1962	1985	-	TTAGGGTTAGGGTTAGGGTTAGGG
chr5:9771-12511	1968	1991	-	TTAGGGTTAGGGTTAGGGTTAGGG
chr5:9771-12511	1974	1997	-	TTAGGGTTAGGGTTAGGGTTAGGG
chr5:9771-12511	1980	2003	-	TTAGGGTTAGGGTTAGGGTTAGGG
chr5:9771-12511	1986	2009	-	TTAGGGTTAGGGTTAGGGTTAGGG

## Sheet: Reanalysis TRF2 monoclonal
Reanalysis of Simonet et al raw data using MACS 1.4 (for data from TRF2 ChIP-seq by Simonet et al using monoclonal antibody vs Input)
# This file is generated by MACS version 1.4.2 20120305
# ARGUMENTS LIST:
# name = monoclonal-vs-input
# format = SAM
# ChIP-seq file = SRX036543-monoclonal.sam
# control file = SRX036545-INPUT.sam
# effective genome size = 3.14e+09
# band width = 300
# model fold = 10,30
# pvalue cutoff = 1.00e-05
# Large dataset will be scaled towards smaller dataset.
# Range for calculating regional lambda is: 1000 bps and 10000 bps
# tag size is determined as 50 bps
# total tags in treatment: 3084238
# tags after filtering in treatment: 2778472
# maximum duplicate tags at the same position in treatment = 1
# Redundant rate in treatment: 0.10
# total tags in control: 4085334
# tags after filtering in control: 3517251
# maximum duplicate tags at the same position in control = 1
# Redundant rate in control: 0.14
# d = 250
chr	start	end	length	summit	tags	#NAME?	fold_enrichment	FDR(%)
chr1	9794	10731	938	274	363	3100	42.53	0
chr1	824534	825532	999	476	7	53.73	22.6	6.25
chr1	5206149	5206847	699	223	6	53.97	18.08	6.49
chr1	10808297	10808891	595	234	6	58.52	22.6	5.94
chr1	19558807	19559320	514	329	6	52.59	15.82	8.55
chr1	30483877	30484550	674	244	6	54.99	13.56	5.77
chr1	32236574	32237298	725	495	6	51.02	12.66	10.86
chr1	41747614	41747951	338	169	10	53.62	5.7	6.09
chr1	43774193	43774652	460	230	6	63.49	27.12	1.69
chr1	71299965	71300669	705	328	6	53.73	18.08	6.22
chr1	79137900	79138611	712	512	7	64.53	18.08	0
chr1	104759279	104760011	733	343	6	52.64	13.56	8.62
chr1	107726233	107726929	697	249	6	54.05	22.6	6.67
chr1	109287590	109288254	665	236	6	55.37	22.6	5.26
chr1	114825564	114826259	696	477	6	54.09	22.6	6.78
chr1	160880060	160880573	514	279	7	72.91	25.32	0
chr1	163008093	163008810	718	179	6	53.22	22.6	7.14
chr1	177802482	177803038	557	317	6	50.36	12.66	11.11
chr1	178131666	178132347	682	412	6	54.66	18.08	7.41
chr1	178473250	178473855	606	212	6	51.72	18.08	9.2
chr1	189374682	189375320	639	192	6	56.5	13.56	5.97
chr1	201961030	201961565	536	314	6	61.5	18.08	5.33
chr1	204251227	204251650	424	212	6	76.09	27.12	0
chr1	206794781	206795728	948	431	7	55.38	22.6	5.3
chr1	212501144	212501804	661	211	6	55.54	18.08	5.37
chr1	213708628	213709467	840	423	7	59.22	22.6	5.26
chr1	214893465	214893984	520	200	6	54.08	13.5	6.74
chr1	223262920	223263521	602	224	6	53.98	19.48	6.59
chr1	247807676	247808408	733	502	6	50.72	16.88	10.66
chr10	7245329	7245755	427	213	6	76.09	27.12	0
chr10	14983820	14984314	495	247	6	63.49	27.12	1.69
chr10	27758998	27759547	550	372	6	60.76	22.6	5
chr10	49956522	49957257	736	236	6	52.52	18.08	8.82
chr10	62088785	62089493	709	208	6	51.65	16.88	9.51
chr10	65530211	65530653	443	221	6	53.37	18.99	6.47
chr10	78428180	78428813	634	248	6	52.53	15.58	8.51
chr10	87813934	87814576	643	505	6	52.14	15.58	9.27
chr10	89034270	89034708	439	219	6	55.18	20.25	5.88
chr10	90684268	90684803	536	177	6	53.23	16.88	7.28
chr10	99815900	99816697	798	582	7	60.86	18.08	5.06
chr10	103604148	103604839	692	189	7	57.28	17.52	5.83
chr10	105538542	105539238	697	480	6	54.05	22.6	6.67
chr10	109567282	109567969	688	208	6	54.42	18.08	7.1
chr10	115911355	115912041	687	486	6	54.46	13.56	7.19
chr10	117741289	117741880	592	386	6	58.66	22.6	6
chr10	126420048	126420836	789	457	7	57.28	19.98	5.83
chr11	175122	176513	1392	642	41	171.79	15.91	0
chr11	191596	192074	479	239	10	72.6	16.88	0
chr11	10466701	10467424	724	535	6	52.98	18.08	7.27
chr11	48932116	48932857	742	233	8	53.94	17.72	6.45
chr11	56247677	56248396	720	214	6	53.14	18.08	7.08
chr11	66595300	66595888	589	194	6	58.81	18.08	6.25
chr11	70695857	70696598	742	546	8	66.52	18.08	0
chr11	79990387	79991102	716	376	6	51.37	16.88	10.23
chr11	96253111	96253876	766	246	7	57.42	15.58	6.42
chr11	97688005	97688688	684	211	6	54.58	18.08	7.32
chr11	98671451	98671969	519	319	6	62.42	22.6	1.49
chr11	101312430	101313149	720	231	6	53.14	13.56	7.08
chr11	109396202	109396622	421	210	6	76.09	27.12	0
chr11	130051364	130051882	519	270	6	62.42	22.6	1.49
chr12	94701	95952	1252	799	322	2378.65	39.24	0
chr12	7266308	7267009	702	458	6	53.85	18.08	6.32
chr12	8060437	8061154	718	246	6	53.22	18.08	7.14
chr12	40332017	40332673	657	371	6	55.71	13.56	5.48
chr12	61521567	61522197	631	185	6	56.85	18.08	5.47
chr12	98767499	98768177	679	235	6	54.79	18.08	7.59
chr12	105932907	105933461	555	248	6	60.5	22.6	4.82
chr12	131169315	131170201	887	498	7	57.28	17.97	5.83
chr13	20187126	20187649	524	341	6	62.15	22.6	2.9
chr13	20472412	20473003	592	201	6	58.66	22.6	6
chr13	21280381	21280947	567	166	6	59.89	22.6	4.55
chr13	31295265	31296090	826	342	8	53.88	14.07	6.35
chr13	41997894	41998492	599	365	6	56.38	21.1	5.84
chr13	42004856	42005570	715	482	7	62.17	25.32	2.94
chr13	42961582	42962109	528	287	8	51.7	11.82	9.16
chr13	51125233	51125989	757	534	8	73.87	18.08	0
chr13	78509874	78510505	632	317	6	52.62	15.58	8.58
chr13	79180318	79181015	698	459	6	52.08	21.1	9.2
chr13	79248852	79249528	677	429	6	50.7	19.48	10.99
chr13	101202237	101202899	663	452	7	59.65	18.08	4.35
chr13	113631422	113631979	558	314	6	52.1	10.13	9.24
chr13	114530926	114531598	673	447	7	66.35	18.08	0
chr13	114787657	114788287	631	249	6	56.85	18.08	5.47
chr14	32562657	32563311	655	234	8	79.18	31.64	0
chr14	57160627	57161195	569	214	6	57.83	21.1	6.73
chr14	65762287	65762970	684	212	6	54.58	22.6	7.32
chr14	77030685	77031435	751	503	7	60.6	25.32	4.88
chr14	82940032	82940634	603	272	7	53.94	19.48	6.42
chr14	85196957	85197674	718	221	6	53.22	22.6	7.14
chr14	91727483	91728018	536	313	6	61.5	22.6	5.33
chr14	93346288	93346960	673	195	6	53.1	16.88	7.04
chr14	95476957	95477627	671	222	6	50.95	19.48	10.78
chr14	96267987	96268625	639	432	6	52.31	15.58	9.13
chr14	101809725	101810431	707	248	6	53.65	18.08	6.12
chr14	104540833	104541525	693	418	7	57.28	17.55	5.83
chr15	37362219	37362954	736	243	6	52.52	18.08	8.82
chr15	52557080	52557647	568	246	6	59.84	22.6	4.49
chr15	74742981	74743708	728	193	6	52.83	22.6	8
chr15	85465458	85466200	743	349	6	50.34	16.88	11.07
chr15	101247143	101247801	659	448	6	53.69	16.88	6.19
chr16	59794	60551	758	229	9	85.58	31.64	0
chr16	61105	61850	746	239	6	52.15	13.56	9.31
chr16	2657757	2658371	615	381	6	57.58	13.56	6.54
chr16	25770813	25771877	1065	637	14	71.08	20.25	0
chr16	30342355	30343053	699	474	6	53.97	18.08	6.49
chr16	33026846	33027627	782	229	7	59.31	16.88	5.32
chr16	50336787	50337246	460	230	6	63.49	27.12	1.69
chr16	56253483	56254222	740	358	6	52.37	18.08	8.79
chr16	69218727	69219663	937	505	7	55.75	18.08	5.56
chr16	73127812	73128442	631	397	7	56.98	15.82	5.6
chr16	75367884	75368351	468	234	11	82.69	18.57	0
chr16	86371886	86372415	530	319	6	61.82	22.6	2.86
chr16	90188302	90188977	676	434	13	87.22	16.88	0
chr17	12045247	12045725	479	239	6	63.49	27.12	1.69
chr17	15623225	15623833	609	384	7	57.28	15.42	5.83
chr17	25812379	25813126	748	552	6	52.07	13.56	9.13
chr17	40116975	40117683	709	225	6	53.57	18.08	6.53
chr17	48014070	48014951	882	651	8	67.89	22.33	0
chr17	55953965	55954536	572	248	6	53.34	18.08	6.44
chr17	61032769	61033472	704	223	6	53.77	13.56	6.28
chr17	66537570	66538275	706	207	6	51.76	12.66	9.3
chr17	68302606	68303354	749	515	6	52.04	22.6	9.49
chr17	70860574	70861179	606	170	6	51.72	18.08	9.2
chr17	71229130	71229811	682	235	6	50.5	15.58	11.19
chr18	9797	10914	1118	338	247	2024.39	37.83	0
chr18	63417	63919	503	256	11	69	12.66	0
chr19	13891671	13892571	901	352	8	67.56	18.08	0
chr19	40691399	40692121	723	188	6	53.02	13.56	6.88
chr19	42893919	42894579	661	206	6	55.54	13.56	5.37
chr19	46156545	46157286	742	361	7	53.9	16.88	6.38
chr19	48951314	48951967	654	296	6	55.84	13.56	5.59
chr19	53005562	53006287	726	572	7	50.68	11.91	10.91
chr19	59097796	59098285	490	245	20	186.51	33.76	0
chr19	59116505	59117489	985	379	10	60.42	14.96	4.76
chr2	10391595	10392294	700	493	6	52	21.1	9.45
chr2	27876825	27877323	499	249	6	61.52	25.32	5.48
chr2	37726511	37727194	684	456	6	52.65	16.88	8.66
chr2	39987247	39987927	681	386	6	54.7	13.56	7.45
chr2	51404064	51404784	721	548	7	53.1	18.08	6.98
chr2	55345778	55346394	617	278	6	53.29	15.58	7.32
chr2	64507476	64508350	875	247	8	68.61	31.64	0
chr2	82147117	82147863	747	516	7	57.28	22.69	5.83
chr2	87428160	87428760	601	211	6	56.28	21.1	5.8
chr2	97881104	97881713	610	309	7	51.04	12.66	10.9
chr2	114360382	114361234	853	619	8	54.02	19.48	6.63
chr2	153914405	153915092	688	439	6	50.26	19.48	10.99
chr2	160072562	160072990	429	214	6	57.13	21.7	5.74
chr2	175545946	175546594	649	430	6	56.06	13.56	5.71
chr2	182140262	182140799	538	292	58	232.77	11.09	0
chr2	236001529	236002209	681	241	6	54.7	18.08	7.45
chr2	238227168	238227718	551	243	6	60.71	22.6	4.94
chr2	239694956	239695461	506	288	6	61.18	21.1	5.26
chr2	239941622	239942153	532	286	6	59.75	21.1	4.44
chr2	243152270	243153391	1122	250	134	1121.2	58.51	0
chr20	7064738	7065331	594	344	6	54.36	11.69	7.02
chr20	17655683	17656386	704	389	7	55.56	13.5	5.44
chr20	47855260	47856011	752	195	8	53.48	12.66	6.5
chr20	48838342	48838960	619	206	7	50.58	10.13	10.87
chr20	51696529	51697249	721	523	6	53.1	18.08	6.98
chr20	55940785	55941416	632	226	6	56.81	18.08	5.38
chr20	62917888	62919292	1405	812	97	761.4	48.1	0
chr21	36084935	36085400	466	233	17	80.79	9.56	0
chr21	36841301	36842048	748	329	6	52.07	13.56	9.13
chr21	45187639	45188669	1031	539	7	52.75	22.6	8.33
chr22	27037970	27038289	320	160	6	62.88	10.13	1.59
chr22	27529341	27530074	734	532	7	58.77	19.48	6.12
chr22	34831402	34832130	729	230	6	52.79	18.08	7.96
chr22	45794734	45795326	593	237	6	52.33	18.08	9.17
chr22	47737839	47738396	558	312	6	60.35	22.6	4.71
chr3	5269823	5270547	725	524	6	52.95	18.08	7.21
chr3	16362175	16362800	626	211	6	57.08	18.08	5.65
chr3	18905555	18906097	543	219	6	61.13	18.08	5.19
chr3	20107694	20108408	715	245	6	53.33	18.08	6.37
chr3	37113113	37113729	617	214	7	50.68	12.66	10.95
chr3	37924383	37925250	868	494	9	57.27	12.66	5.79
chr3	43510820	43511690	871	392	8	68.78	22.6	0
chr3	46107550	46107985	436	218	6	61.52	25.32	5.48
chr3	49733973	49734326	354	177	6	71.7	16.88	0
chr3	49902893	49903544	652	236	6	51.75	15.58	9.27
chr3	50275772	50276346	575	190	6	59.49	22.6	4.3
chr3	51823169	51823758	590	348	6	56.81	21.1	5.34
chr3	52886772	52887371	600	357	6	50.08	16.88	11.31
chr3	55470623	55471201	579	248	6	51.07	16.88	10.94
chr3	62815956	62816349	394	197	6	71.19	23.37	0
chr3	64527225	64527819	595	377	6	54.31	19.48	6.98
chr3	114216629	114217266	638	232	6	56.54	18.08	6.02
chr3	120930316	120930575	260	130	6	71.07	7.9	0
chr3	126688986	126689799	814	243	8	71.23	27.12	0
chr3	127870481	127871163	683	195	6	52.69	21.1	8.26
chr3	145855013	145855685	673	376	7	53.04	14.89	6.94
chr3	170572291	170572850	560	313	6	60.25	22.6	4.6
chr3	184361902	184362547	646	319	6	56.19	13.56	5.76
chr3	187209614	187210355	742	215	6	52.3	22.6	9.09
chr3	188634658	188635351	694	350	6	54.17	13.56	6.86
chr3	193432923	193433649	727	495	7	63.86	22.6	1.85
chr3	197899773	197901935	2163	1018	117	524.21	24.4	0
chr4	9794	10535	742	292	132	1101.96	36.82	0
chr4	2093365	2094087	723	482	6	53.02	13.56	6.88
chr4	6278655	6279339	685	484	6	54.54	18.08	7.27
chr4	29772033	29772747	715	566	6	53.33	13.56	6.37
chr4	54022026	54022714	689	246	6	54.37	22.6	7.06
chr4	83190624	83191255	632	211	6	56.81	22.6	5.38
chr4	92072836	92073617	782	595	7	54.42	14.47	7.14
chr4	129700530	129701269	740	561	7	63.28	18.08	1.67
chr4	168347958	168348481	524	395	7	74.54	27.12	0
chr5	9794	12016	2223	935	2796	3100	26.27	0
chr5	779352	780097	746	144	6	52.15	18.08	9.31
chr5	7254459	7255237	779	324	7	61.63	22.6	4.23
chr5	38544590	38545229	640	175	6	56.45	18.08	5.93
chr5	64304829	64305389	561	205	6	58.24	16.88	6.86
chr5	117405337	117406310	974	409	9	51.93	12.33	9.34
chr5	121773353	121773995	643	142	7	65.6	16.88	0
chr5	124000297	124000923	627	478	6	55.09	16.88	5.84
chr5	138016974	138017911	938	327	9	51.93	14.25	9.38
chr5	141108456	141109173	718	378	7	64.26	18.08	1.89
chr5	159273687	159274648	962	533	7	52.76	21.1	8.37
chr5	162472191	162472653	463	231	6	63.49	27.12	1.69
chr6	147174	148137	964	724	24	140.15	28.07	0
chr6	14974448	14975098	651	403	7	62.62	19.48	1.54
chr6	23042427	23042935	509	233	6	62.98	22.6	1.61
chr6	38912526	38912998	473	236	16	114.48	19.16	0
chr6	40643740	40644457	718	533	6	53.22	18.08	7.14
chr6	44468993	44469738	746	376	6	52.15	18.08	9.31
chr6	44861989	44862344	356	178	8	85.82	14.42	0
chr6	53277889	53278563	675	467	6	54.95	13.56	5.73
chr6	68240295	68240920	626	212	6	57.08	18.08	5.65
chr6	73768370	73768915	546	301	6	60.97	22.6	5.13
chr6	90853397	90853956	560	369	6	60.25	22.6	4.6
chr6	108808883	108809745	863	500	8	56.44	18.99	5.88
chr6	133935623	133936421	799	399	8	69.41	21.1	0
chr6	158150990	158151497	508	328	6	58.78	19.48	6.19
chr6	161116402	161117251	850	353	7	54.13	11.69	6.82
chr6	170808511	170809065	555	130	6	50.46	12.66	11.15
chr7	9794	10454	661	251	169	1170.1	23.43	0
chr7	26455317	26456011	695	446	6	52.2	16.88	9.02
chr7	38249015	38249671	657	432	6	55.71	22.6	5.48
chr7	42234736	42235441	706	464	6	53.69	18.08	6.15
chr7	75585681	75586438	758	573	7	57.75	19.48	6.67
chr7	103027682	103028259	578	242	6	57.39	21.1	6.36
chr7	112921986	112922716	731	540	6	52.72	18.08	8.3
chr7	123515655	123516378	724	483	6	52.98	18.08	7.27
chr7	152594852	152595332	481	240	41	204.11	12.48	0
chr7	156985901	156986626	726	514	6	52.91	13.56	7.62
chr8	42112	42817	706	382	8	57.45	15.99	6.48
chr8	155234	155694	461	230	10	92.71	26.65	0
chr8	55517902	55518550	649	235	7	54.18	14.89	6.9
chr8	56766487	56767230	744	563	6	52.22	13.56	9.05
chr8	63228504	63229366	863	484	8	66.63	21.1	0
chr8	85839309	85840085	777	241	7	57.28	15.74	5.83
chr8	88093905	88094485	581	153	6	50.98	16.88	10.82
chr8	91303198	91303863	666	474	7	66.69	22.6	0
chr8	98911886	98912703	818	469	7	50.86	16.88	10.7
chr8	117381556	117382343	788	571	7	54.18	14.47	6.94
chr8	128434970	128435569	600	223	8	50.93	13.13	10.74
chr8	131864174	131864791	618	230	7	57.64	18.99	6.6
chr9	9797	10967	1171	456	54	384.93	33.42	0
chr9	1299513	1300018	506	268	12	114.43	28.18	0
chr9	33135843	33136541	699	249	6	53.97	22.6	6.49
chr9	34330025	34330769	745	574	6	50.27	16.88	11.03
chr9	44741727	44742539	813	383	7	55.53	19.48	5.33
chr9	69446730	69447567	838	598	8	59.74	16.88	4.4
chr9	86199349	86200073	725	213	6	52.95	13.56	7.21
chr9	88858148	88858770	623	467	9	51.93	12.62	9.38
chr9	90840231	90840989	759	242	7	57.28	23.06	5.83
chr9	118338209	118338916	708	227	6	53.61	18.08	6.06
chr9	119483365	119484014	650	404	6	56.02	22.6	5.67
chr9	125656133	125656761	629	442	7	56.94	27.12	5.56
chr9	126948357	126949075	719	482	7	52.87	12.66	7.59
chr9	130916339	130917155	817	231	12	54.74	12.66	7.55
chr9	132157275	132158040	766	601	7	55.07	14.47	5.81
chr9	136297921	136298529	609	403	6	55.91	16.88	5.63
chr9	141023309	141024130	822	230	12	78.47	20.81	0
chrUn_gl000227	73491	74234	744	391	82	608.49	24.96	0
chrX	59794	60654	861	228	13	129.02	45.2	0
chrX	323955	324458	504	231	6	63.26	22.6	1.64
chrX	63622337	63623074	738	186	7	57.28	18.68	5.83
chrX	75890967	75891702	736	281	6	52.52	18.08	8.82
chrX	108297184	108297895	712	231	7	57.28	18.03	5.83
chrX	118688274	118688786	513	133	6	62.75	22.6	1.56
chrX	139113594	139114279	686	225	6	54.5	18.08	7.23
chrX	153378897	153379809	913	451	7	56.57	22.6	6.06
chrY	9794	10716	923	228	13	125.02	45.2	0
chrY	13651912	13652239	328	164	8	57.97	6.64	6.8

## Sheet: Reanalysis TRF2 polyclonal
Reanalysis of Simonet et al raw data using MACS 1.4 (for data from TRF2 ChIP-seq by Simonet et al using polyclonal antibody vs Input)
# This file is generated by MACS version 1.4.2 20120305
# ARGUMENTS LIST:
# name = polyclonal-vs-input
# format = SAM
# ChIP-seq file = SRX036544-polyclonal.sam
# control file = SRX036545-INPUT.sam
# effective genome size = 3.14e+09
# band width = 300
# model fold = 10,30
# pvalue cutoff = 1.00e-05
# Large dataset will be scaled towards smaller dataset.
# Range for calculating regional lambda is: 1000 bps and 10000 bps
# tag size is determined as 50 bps
# total tags in treatment: 3561093
# tags after filtering in treatment: 3176794
# maximum duplicate tags at the same position in treatment = 1
# Redundant rate in treatment: 0.11
# total tags in control: 4085334
# tags after filtering in control: 3517251
# maximum duplicate tags at the same position in control = 1
# Redundant rate in control: 0.14
# d = 250
chr	start	end	length	summit	tags	#NAME?	fold_enrichment	FDR(%)
chr1	9794	10786	993	418	315	2526.81	33.78	0
chr1	564103	570479	6377	5821	500	542.94	5.11	0
chr1	10646042	10646656	615	206	7	62.71	18.45	12.9
chr1	21520532	21521125	594	223	8	53.71	14.09	36.61
chr1	57634012	57634687	676	235	7	53.06	14.97	35.11
chr1	90561657	90562395	739	245	7	59.03	19.77	21.18
chr1	93504059	93504824	766	486	8	68.58	15.81	6.82
chr1	96797241	96797982	742	497	9	73.57	16.43	0
chr1	159738265	159739006	742	213	7	58.9	15.81	20.93
chr1	202396429	202397162	734	214	7	57.06	14.76	26.6
chr1	216788377	216789037	661	482	7	53.06	14.64	35.11
chr10	13195527	13196260	734	513	7	59.25	19.77	20.73
chr10	55581655	55582303	649	212	7	53.06	11.5	35.11
chr10	79922501	79923107	607	242	7	53.06	10.75	35.11
chr10	89686192	89686893	702	237	8	56.86	13.03	26.04
chr10	118197989	118198604	616	371	7	53.06	10.91	35.11
chr10	132498487	132499180	694	290	8	61.04	19.77	11.59
chr11	174874	176418	1545	692	32	83.72	14.55	0
chr11	191212	192133	922	633	16	82.98	17.69	0
chr11	21384211	21384937	727	208	7	59.56	15.81	15.19
chr11	54890625	54891323	699	227	7	53.06	18.57	35.11
chr11	62795455	62795932	478	239	7	71.68	27.68	2.7
chr11	73351177	73351559	383	191	7	97.19	27.68	0
chr11	121044516	121045059	544	303	7	68.92	23.72	6.98
chr12	94716	95952	1237	982	299	1975.81	30.82	0
chr12	13120707	13121351	645	430	7	54.1	14.76	35.19
chr12	13375943	13376602	660	183	7	51.36	11.07	43.88
chr12	18573569	18574126	558	321	8	80.15	27.68	0
chr12	26491612	26492307	696	241	8	51.53	11.07	43.38
chr12	86884260	86885131	872	460	8	63.09	23.17	11.86
chr12	96429940	96430671	732	524	7	54.62	13.63	34.29
chr12	112554365	112555042	678	446	7	61.79	23.72	11.94
chr13	38172986	38173689	704	426	7	60.58	15.81	11.27
chr13	41713550	41714118	569	239	7	65.22	18.45	10
chr13	49066261	49066974	714	473	7	57.94	18.45	24.72
chr13	51236566	51237276	711	390	8	54.43	9.84	34.91
chr13	60438804	60439388	585	387	8	57.55	11.07	24.18
chr13	61335011	61335538	528	214	7	69.9	23.72	2.5
chr13	71909674	71910388	715	225	7	60.09	19.77	14.67
chr13	82706344	82707059	716	492	7	60.04	15.81	14.47
chr13	97496854	97497597	744	434	9	62.09	14.76	12.31
chr13	113473068	113473769	702	239	7	55.94	17.03	28.71
chr15	89003029	89003768	740	361	7	53.06	16.39	35.11
chr16	59794	60428	635	230	10	99.7	31.63	0
chr16	25771215	25771793	579	237	18	99.74	14.53	0
chr16	50441526	50442241	716	239	7	53.06	12.68	35.11
chr16	58801617	58802353	737	225	8	59.12	19.77	21.43
chr16	68941556	68942255	700	451	7	53.06	15.5	35.11
chr16	71613519	71614426	908	498	8	50.07	16.61	56.25
chr16	75367886	75368350	465	232	11	76.39	16.24	0
chr16	80099227	80099803	577	334	7	67	23.72	10.87
chr17	22020487	22021306	820	361	25	63.05	7.25	11.48
chr17	49237094	49237751	658	426	7	51.46	16.61	44.2
chr17	59726320	59727109	790	408	10	54.91	12.25	31.07
chr18	9794	11300	1507	341	247	1593.64	31.26	0
chr18	9221539	9221992	454	227	7	53.06	15.5	35.11
chr18	57450635	57451228	594	201	7	63.83	14.76	13.21
chr18	60544979	60545647	669	499	7	57.46	13.63	25
chr19	208875	209482	608	236	7	65.3	23.72	10.2
chr19	27768870	27769524	655	359	19	87.17	10.15	0
chr19	36414176	36414927	752	196	9	74.48	17.03	0
chr19	53660083	53660781	699	181	7	53.06	12.38	35.11
chr19	59097727	59098561	835	327	14	77.15	17.71	0
chr2	3090005	3090743	739	530	7	56.84	14.76	26.8
chr2	14788808	14789484	677	236	7	61.84	19.77	12.12
chr2	37893863	37894575	713	248	7	60.18	19.77	14.86
chr2	53275197	53275922	726	524	7	53.06	16.08	35.11
chr2	112872588	112873508	921	683	11	63.19	16.32	12.28
chr2	122108498	122109166	669	236	7	62.22	19.77	12.5
chr2	182140308	182140801	494	247	61	223.14	9.53	0
chr2	199161201	199161931	731	493	7	59.38	23.72	20.99
chr2	214935721	214936393	673	226	7	53.06	14.9	35.11
chr2	243152270	243153383	1114	251	149	1231.26	56.59	0
chr20	33522884	33523574	691	231	7	56.44	13.63	27
chr20	39819109	39820003	895	393	8	50.84	18.45	47.52
chr20	48946537	48947034	498	249	7	69.43	25.83	4.76
chr20	56785879	56786562	684	235	7	61.51	15.81	11.76
chr20	57444492	57445124	633	239	7	53.06	16.82	35.11
chr20	62917899	62919034	1136	795	94	756.74	39.86	0
chr20	62941361	62941970	610	308	10	73.63	16.87	0
chr21	48046933	48047573	641	459	7	54.29	14.76	34.58
chr22	37521137	37521814	678	448	8	52.43	15.5	36.57
chr22	50744897	50745373	477	238	14	64.66	9.86	9.62
chr3	11552111	11552846	736	182	7	59.16	23.72	21.69
chr3	47344132	47344878	747	175	7	58.69	23.72	24.14
chr3	103738663	103739445	783	437	9	78.83	27.68	0
chr3	109359614	109360316	703	471	7	60.63	23.72	11.43
chr3	115616018	115616661	644	236	7	63.45	23.72	12.96
chr3	116927687	116928317	631	218	11	63.19	13.97	12.28
chr3	128359622	128360241	620	405	7	53.06	16.47	35.11
chr3	132677095	132677841	747	230	7	56.5	18.45	27.55
chr3	133873956	133874464	509	321	7	71.1	23.72	2.56
chr3	136543579	136544240	662	248	7	62.56	23.72	12.7
chr3	137850202	137850784	583	230	7	51.56	9.84	43.7
chr3	147680513	147681168	656	415	9	71.65	16.61	2.63
chr3	155255221	155255913	693	446	7	54.01	15.82	34.86
chr3	186998023	186998726	704	534	8	51.14	11.07	45
chr3	197899869	197901605	1737	918	107	479.49	21.74	0
chr4	9794	10598	805	283	114	824.38	29.95	0
chr4	148845491	148846122	632	419	7	53.06	16.79	40
chr5	9794	12140	2347	1121	2797	3100	23.36	0
chr5	124776729	124777355	627	382	7	59.53	13.63	15
chr5	131810207	131810978	772	212	8	65.82	18.45	10.42
chr5	134262107	134264122	2016	661	42	74.75	8.37	0
chr6	147651	148145	495	247	25	163.79	18.27	0
chr6	38912294	38912997	704	466	17	119.25	24.94	0
chr6	41134101	41134803	703	499	8	71.69	23.72	0
chr6	52786897	52787640	744	537	8	56.95	13.84	26.32
chr6	53795750	53796437	688	240	8	63.09	15.23	11.67
chr6	54929696	54930426	731	221	8	63.09	16.19	11.86
chr6	70635476	70636010	535	351	7	69.47	19.77	4.88
chr6	91327252	91327848	597	239	7	50.82	12.3	47.18
chr6	118710596	118711246	651	190	7	53.06	14.42	35.11
chr6	140737717	140738427	711	469	7	60.27	19.77	15.07
chr6	148793494	148794223	730	431	7	54.7	13.63	33.65
chr6	152417699	152418319	621	403	7	53.26	13.84	38.94
chr7	9794	10457	664	252	150	890.78	17.97	0
chr7	14504578	14505215	638	455	7	53.06	14.13	40
chr7	61386928	61387578	651	407	7	53.81	14.76	35.14
chr7	63989626	63990138	513	264	7	65.98	20.44	10.64
chr7	94534106	94534822	717	339	7	60	15.81	14.29
chr7	138365117	138365384	268	134	8	55.64	4.75	28.43
chr7	152594731	152595331	601	361	35	136.95	11.31	0
chr7	152967072	152967781	710	190	7	60.31	15.81	15.28
chr8	51677705	51678378	674	235	7	50.71	11.07	47.55
chr8	71824709	71825327	619	143	7	51.47	10.42	44.53
chr8	84744939	84745637	699	247	7	58.61	18.45	23.86
chr8	97268298	97268971	674	447	8	65.16	15.82	9.8
chr8	110954703	110955393	691	247	7	56.44	20.44	27
chr8	118219636	118220353	718	506	7	57.76	14.76	24.44
chr8	132465311	132465820	510	193	7	52.44	13.29	36.84
chr9	9826	10997	1172	423	52	335.3	27.46	0
chr9	68469443	68470335	893	582	11	63.19	9.89	12.28
chr9	70418177	70418688	512	239	7	57.44	15.63	24.73
chr9	71395295	71395868	574	216	7	53.83	15.63	35.45
chr9	102519917	102520641	725	243	7	52.6	12.65	37.12
chr9	130916258	130916884	627	312	14	67.2	11.11	6.67
chr9	141023309	141023927	619	231	13	80.74	16.45	0
chrUn_gl000220	157116	157950	835	581	36	59.68	5.14	14.1
chrUn_gl000227	73258	74241	984	630	85	596.21	29.96	0
chrX	59794	60561	768	248	12	115.32	39.54	0
chrX	108297017	108297638	622	393	11	95.72	27.55	0
chrY	9794	10398	605	242	14	131.47	34.83	0
chrY	8979305	8979766	462	231	7	71.68	27.68	2.7

## Sheet: Comaparison - monoclonal
Common peaks between Simonet et al (monoclonal) reanlyzed and Mukherjee et al ChIP-seq
	Simonet data			Mukherjee data
chr	pk start	pk end	width	pk start	pk end	width
chr1	9794	10731	938	9771	11187	1417
chr1	41747614	41747951	338	41747389	41748351	963
chr11	175122	176513	1392	174712	176820	2109
chr11	191596	192074	479	191567	192441	875
chr12	94701	95952	1252	94455	95968	1514
chr12	61521567	61522197	631	61521305	61521810	506
chr13	42961582	42962109	528	42961535	42962052	518
chr13	101202237	101202899	663	101202100	101202943	844
chr14	77030685	77031435	751	77029881	77030761	881
chr14	77030685	77031435	751	77031060	77031773	714
chr16	59794	60551	758	59771	60450	680
chr16	25770813	25771877	1065	25771190	25772115	926
chr16	75367884	75368351	468	75367869	75368367	499
chr16	90188302	90188977	676	90187784	90189386	1603
chr18	9797	10914	1118	9771	11720	1950
chr18	63417	63919	503	63389	64334	946
chr19	59097796	59098285	490	59097702	59098645	944
chr2	114360382	114361234	853	114359635	114361281	1647
chr2	182140262	182140799	538	182140289	182140813	525
chr2	243152270	243153391	1122	243152248	243153326	1079
chr20	62917888	62919292	1405	62917753	62919570	1818
chr21	36084935	36085400	466	36084917	36085423	507
chr3	197899773	197901935	2163	197899295	197901966	2672
chr4	9794	10535	742	9771	10509	739
chr4	2093365	2094087	723	2093260	2093756	497
chr5	9794	12016	2223	9772	12511	2740
chr6	147174	148137	964	147409	148569	1161
chr6	38912526	38912998	473	38912496	38913019	524
chr7	9794	10454	661	9773	10947	1175
chr7	152594852	152595332	481	152594834	152595345	512
chr8	155234	155694	461	154677	156133	1457
chr9	9797	10967	1171	9774	11015	1242
chr9	33135843	33136541	699	33135658	33136166	509
chr9	130916339	130917155	817	130916319	130917253	935
chr9	141023309	141024130	822	141023103	141024222	1120
chrX	59794	60654	861	59771	60581	811
chrY	9794	10716	923	9771	10293	523
Common peaks between Simonet et al (monoclonal) reanlyzed (using MACS) and Mukherjee et al ChIP-seq
	Simonet data			Mukherjee data
chr	pk start	pk end	width	pk start	pk end	width
chr1	9794	10731	938	9771	11187	1417
chr1	41747614	41747951	338	41747389	41748351	963
chr11	175122	176513	1392	174712	176820	2109
chr11	191596	192074	479	191567	192441	875
chr12	94701	95952	1252	94455	95968	1514
chr12	61521567	61522197	631	61521305	61521810	506
chr13	42961582	42962109	528	42961535	42962052	518
chr13	101202237	101202899	663	101202100	101202943	844
chr14	77030685	77031435	751	77029881	77030761	881
chr14	77030685	77031435	751	77031060	77031773	714
chr16	59794	60551	758	59771	60450	680
chr16	25770813	25771877	1065	25771190	25772115	926
chr16	75367884	75368351	468	75367869	75368367	499
chr16	90188302	90188977	676	90187784	90189386	1603
chr18	9797	10914	1118	9771	11720	1950
chr18	63417	63919	503	63389	64334	946
chr19	59097796	59098285	490	59097702	59098645	944
chr2	114360382	114361234	853	114359635	114361281	1647
chr2	182140262	182140799	538	182140289	182140813	525
chr2	243152270	243153391	1122	243152248	243153326	1079
chr20	62917888	62919292	1405	62917753	62919570	1818
chr21	36084935	36085400	466	36084917	36085423	507
chr3	197899773	197901935	2163	197899295	197901966	2672
chr4	9794	10535	742	9771	10509	739
chr4	2093365	2094087	723	2093260	2093756	497
chr5	9794	12016	2223	9772	12511	2740
chr6	147174	148137	964	147409	148569	1161
chr6	38912526	38912998	473	38912496	38913019	524
chr7	9794	10454	661	9773	10947	1175
chr7	152594852	152595332	481	152594834	152595345	512
chr8	155234	155694	461	154677	156133	1457
chr9	9797	10967	1171	9774	11015	1242
chr9	33135843	33136541	699	33135658	33136166	509
chr9	130916339	130917155	817	130916319	130917253	935
chr9	141023309	141024130	822	141023103	141024222	1120
chrX	59794	60654	861	59771	60581	811
chrY	9794	10716	923	9771	10293	523
Common peaks between Simonet et al (monoclonal) reanlyzed (using MACS) and Mukherjee et al ChIP-seq
	Simonet data			Mukherjee data
chr	pk start	pk end	width	pk start	pk end	width
chr1	9794	10731	938	9771	11187	1417
chr1	41747614	41747951	338	41747389	41748351	963
chr11	175122	176513	1392	174712	176820	2109
chr11	191596	192074	479	191567	192441	875
chr12	94701	95952	1252	94455	95968	1514
chr12	61521567	61522197	631	61521305	61521810	506
chr13	42961582	42962109	528	42961535	42962052	518
chr13	101202237	101202899	663	101202100	101202943	844
chr14	77030685	77031435	751	77029881	77030761	881
chr14	77030685	77031435	751	77031060	77031773	714
chr16	59794	60551	758	59771	60450	680
chr16	25770813	25771877	1065	25771190	25772115	926
chr16	75367884	75368351	468	75367869	75368367	499
chr16	90188302	90188977	676	90187784	90189386	1603
chr18	9797	10914	1118	9771	11720	1950
chr18	63417	63919	503	63389	64334	946
chr19	59097796	59098285	490	59097702	59098645	944
chr2	114360382	114361234	853	114359635	114361281	1647
chr2	182140262	182140799	538	182140289	182140813	525
chr2	243152270	243153391	1122	243152248	243153326	1079
chr20	62917888	62919292	1405	62917753	62919570	1818
chr21	36084935	36085400	466	36084917	36085423	507
chr3	197899773	197901935	2163	197899295	197901966	2672
chr4	9794	10535	742	9771	10509	739
chr4	2093365	2094087	723	2093260	2093756	497
chr5	9794	12016	2223	9772	12511	2740
chr6	147174	148137	964	147409	148569	1161
chr6	38912526	38912998	473	38912496	38913019	524
chr7	9794	10454	661	9773	10947	1175
chr7	152594852	152595332	481	152594834	152595345	512
chr8	155234	155694	461	154677	156133	1457
chr9	9797	10967	1171	9774	11015	1242
chr9	33135843	33136541	699	33135658	33136166	509
chr9	130916339	130917155	817	130916319	130917253	935
chr9	141023309	141024130	822	141023103	141024222	1120
chrX	59794	60654	861	59771	60581	811
chrY	9794	10716	923	9771	10293	523
Common peaks between Simonet et al (monoclonal) reanlyzed (using MACS) and Mukherjee et al ChIP-seq
	Simonet data			Mukherjee data
chr	pk start	pk end	width	pk start	pk end	width
chr1	9794	10731	938	9771	11187	1417
chr1	41747614	41747951	338	41747389	41748351	963
chr11	175122	176513	1392	174712	176820	2109
chr11	191596	192074	479	191567	192441	875
chr12	94701	95952	1252	94455	95968	1514
chr12	61521567	61522197	631	61521305	61521810	506
chr13	42961582	42962109	528	42961535	42962052	518
chr13	101202237	101202899	663	101202100	101202943	844
chr14	77030685	77031435	751	77029881	77030761	881
chr14	77030685	77031435	751	77031060	77031773	714
chr16	59794	60551	758	59771	60450	680
chr16	25770813	25771877	1065	25771190	25772115	926
chr16	75367884	75368351	468	75367869	75368367	499
chr16	90188302	90188977	676	90187784	90189386	1603
chr18	9797	10914	1118	9771	11720	1950
chr18	63417	63919	503	63389	64334	946
chr19	59097796	59098285	490	59097702	59098645	944
chr2	114360382	114361234	853	114359635	114361281	1647
chr2	182140262	182140799	538	182140289	182140813	525
chr2	243152270	243153391	1122	243152248	243153326	1079
chr20	62917888	62919292	1405	62917753	62919570	1818
chr21	36084935	36085400	466	36084917	36085423	507
chr3	197899773	197901935	2163	197899295	197901966	2672
chr4	9794	10535	742	9771	10509	739
chr4	2093365	2094087	723	2093260	2093756	497
chr5	9794	12016	2223	9772	12511	2740
chr6	147174	148137	964	147409	148569	1161
chr6	38912526	38912998	473	38912496	38913019	524
chr7	9794	10454	661	9773	10947	1175
chr7	152594852	152595332	481	152594834	152595345	512
chr8	155234	155694	461	154677	156133	1457
chr9	9797	10967	1171	9774	11015	1242
chr9	33135843	33136541	699	33135658	33136166	509
chr9	130916339	130917155	817	130916319	130917253	935
chr9	141023309	141024130	822	141023103	141024222	1120
chrX	59794	60654	861	59771	60581	811
chrY	9794	10716	923	9771	10293	523
Common peaks between Simonet et al (monoclonal) reanlyzed (using MACS) and Mukherjee et al ChIP-seq
	Simonet data			Mukherjee data
chr	pk start	pk end	width	pk start	pk end	width
chr1	9794	10731	938	9771	11187	1417
chr1	41747614	41747951	338	41747389	41748351	963
chr11	175122	176513	1392	174712	176820	2109
chr11	191596	192074	479	191567	192441	875
chr12	94701	95952	1252	94455	95968	1514
chr12	61521567	61522197	631	61521305	61521810	506
chr13	42961582	42962109	528	42961535	42962052	518
chr13	101202237	101202899	663	101202100	101202943	844
chr14	77030685	77031435	751	77029881	77030761	881
chr14	77030685	77031435	751	77031060	77031773	714
chr16	59794	60551	758	59771	60450	680
chr16	25770813	25771877	1065	25771190	25772115	926
chr16	75367884	75368351	468	75367869	75368367	499
chr16	90188302	90188977	676	90187784	90189386	1603
chr18	9797	10914	1118	9771	11720	1950
chr18	63417	63919	503	63389	64334	946
chr19	59097796	59098285	490	59097702	59098645	944
chr2	114360382	114361234	853	114359635	114361281	1647
chr2	182140262	182140799	538	182140289	182140813	525
chr2	243152270	243153391	1122	243152248	243153326	1079
chr20	62917888	62919292	1405	62917753	62919570	1818
chr21	36084935	36085400	466	36084917	36085423	507
chr3	197899773	197901935	2163	197899295	197901966	2672
chr4	9794	10535	742	9771	10509	739
chr4	2093365	2094087	723	2093260	2093756	497
chr5	9794	12016	2223	9772	12511	2740
chr6	147174	148137	964	147409	148569	1161
chr6	38912526	38912998	473	38912496	38913019	524
chr7	9794	10454	661	9773	10947	1175
chr7	152594852	152595332	481	152594834	152595345	512
chr8	155234	155694	461	154677	156133	1457
chr9	9797	10967	1171	9774	11015	1242
chr9	33135843	33136541	699	33135658	33136166	509
chr9	130916339	130917155	817	130916319	130917253	935
chr9	141023309	141024130	822	141023103	141024222	1120
chrX	59794	60654	861	59771	60581	811
chrY	9794	10716	923	9771	10293	523
Common peaks between Simonet et al (monoclonal) reanlyzed (using MACS) and Mukherjee et al ChIP-seq
	Simonet data			Mukherjee data
chr	pk start	pk end	width	pk start	pk end	width
chr1	9794	10731	938	9771	11187	1417
chr1	41747614	41747951	338	41747389	41748351	963
chr11	175122	176513	1392	174712	176820	2109
chr11	191596	192074	479	191567	192441	875
chr12	94701	95952	1252	94455	95968	1514
chr12	61521567	61522197	631	61521305	61521810	506
chr13	42961582	42962109	528	42961535	42962052	518
chr13	101202237	101202899	663	101202100	101202943	844
chr14	77030685	77031435	751	77029881	77030761	881
chr14	77030685	77031435	751	77031060	77031773	714
chr16	59794	60551	758	59771	60450	680
chr16	25770813	25771877	1065	25771190	25772115	926
chr16	75367884	75368351	468	75367869	75368367	499
chr16	90188302	90188977	676	90187784	90189386	1603
chr18	9797	10914	1118	9771	11720	1950
chr18	63417	63919	503	63389	64334	946
chr19	59097796	59098285	490	59097702	59098645	944
chr2	114360382	114361234	853	114359635	114361281	1647
chr2	182140262	182140799	538	182140289	182140813	525
chr2	243152270	243153391	1122	243152248	243153326	1079
chr20	62917888	62919292	1405	62917753	62919570	1818
chr21	36084935	36085400	466	36084917	36085423	507
chr3	197899773	197901935	2163	197899295	197901966	2672
chr4	9794	10535	742	9771	10509	739
chr4	2093365	2094087	723	2093260	2093756	497
chr5	9794	12016	2223	9772	12511	2740
chr6	147174	148137	964	147409	148569	1161
chr6	38912526	38912998	473	38912496	38913019	524
chr7	9794	10454	661	9773	10947	1175
chr7	152594852	152595332	481	152594834	152595345	512
chr8	155234	155694	461	154677	156133	1457
chr9	9797	10967	1171	9774	11015	1242
chr9	33135843	33136541	699	33135658	33136166	509
chr9	130916339	130917155	817	130916319	130917253	935
chr9	141023309	141024130	822	141023103	141024222	1120
chrX	59794	60654	861	59771	60581	811
chrY	9794	10716	923	9771	10293	523
Common peaks between Simonet et al (monoclonal) reanlyzed (using MACS) and Mukherjee et al ChIP-seq
	Simonet data			Mukherjee data
chr	pk start	pk end	width	pk start	pk end	width
chr1	9794	10731	938	9771	11187	1417
chr1	41747614	41747951	338	41747389	41748351	963
chr11	175122	176513	1392	174712	176820	2109
chr11	191596	192074	479	191567	192441	875
chr12	94701	95952	1252	94455	95968	1514
chr12	61521567	61522197	631	61521305	61521810	506
chr13	42961582	42962109	528	42961535	42962052	518
chr13	101202237	101202899	663	101202100	101202943	844
chr14	77030685	77031435	751	77029881	77030761	881
chr14	77030685	77031435	751	77031060	77031773	714
chr16	59794	60551	758	59771	60450	680
chr16	25770813	25771877	1065	25771190	25772115	926
chr16	75367884	75368351	468	75367869	75368367	499
chr16	90188302	90188977	676	90187784	90189386	1603
chr18	9797	10914	1118	9771	11720	1950
chr18	63417	63919	503	63389	64334	946
chr19	59097796	59098285	490	59097702	59098645	944
chr2	114360382	114361234	853	114359635	114361281	1647
chr2	182140262	182140799	538	182140289	182140813	525
chr2	243152270	243153391	1122	243152248	243153326	1079
chr20	62917888	62919292	1405	62917753	62919570	1818
chr21	36084935	36085400	466	36084917	36085423	507
chr3	197899773	197901935	2163	197899295	197901966	2672
chr4	9794	10535	742	9771	10509	739
chr4	2093365	2094087	723	2093260	2093756	497
chr5	9794	12016	2223	9772	12511	2740
chr6	147174	148137	964	147409	148569	1161
chr6	38912526	38912998	473	38912496	38913019	524
chr7	9794	10454	661	9773	10947	1175
chr7	152594852	152595332	481	152594834	152595345	512
chr8	155234	155694	461	154677	156133	1457
chr9	9797	10967	1171	9774	11015	1242
chr9	33135843	33136541	699	33135658	33136166	509
chr9	130916339	130917155	817	130916319	130917253	935
chr9	141023309	141024130	822	141023103	141024222	1120
chrX	59794	60654	861	59771	60581	811
chrY	9794	10716	923	9771	10293	523
Common peaks between Simonet et al (monoclonal) reanlyzed (using MACS) and Mukherjee et al ChIP-seq
	Simonet data			Mukherjee data
chr	pk start	pk end	width	pk start	pk end	width
chr1	9794	10731	938	9771	11187	1417
chr1	41747614	41747951	338	41747389	41748351	963
chr11	175122	176513	1392	174712	176820	2109
chr11	191596	192074	479	191567	192441	875
chr12	94701	95952	1252	94455	95968	1514
chr12	61521567	61522197	631	61521305	61521810	506
chr13	42961582	42962109	528	42961535	42962052	518
chr13	101202237	101202899	663	101202100	101202943	844
chr14	77030685	77031435	751	77029881	77030761	881
chr14	77030685	77031435	751	77031060	77031773	714
chr16	59794	60551	758	59771	60450	680
chr16	25770813	25771877	1065	25771190	25772115	926
chr16	75367884	75368351	468	75367869	75368367	499
chr16	90188302	90188977	676	90187784	90189386	1603
chr18	9797	10914	1118	9771	11720	1950
chr18	63417	63919	503	63389	64334	946
chr19	59097796	59098285	490	59097702	59098645	944
chr2	114360382	114361234	853	114359635	114361281	1647
chr2	182140262	182140799	538	182140289	182140813	525
chr2	243152270	243153391	1122	243152248	243153326	1079
chr20	62917888	62919292	1405	62917753	62919570	1818
chr21	36084935	36085400	466	36084917	36085423	507
chr3	197899773	197901935	2163	197899295	197901966	2672
chr4	9794	10535	742	9771	10509	739
chr4	2093365	2094087	723	2093260	2093756	497
chr5	9794	12016	2223	9772	12511	2740
chr6	147174	148137	964	147409	148569	1161
chr6	38912526	38912998	473	38912496	38913019	524
chr7	9794	10454	661	9773	10947	1175
chr7	152594852	152595332	481	152594834	152595345	512
chr8	155234	155694	461	154677	156133	1457
chr9	9797	10967	1171	9774	11015	1242
chr9	33135843	33136541	699	33135658	33136166	509
chr9	130916339	130917155	817	130916319	130917253	935
chr9	141023309	141024130	822	141023103	141024222	1120
chrX	59794	60654	861	59771	60581	811
chrY	9794	10716	923	9771	10293	523
Common peaks between Simonet et al (monoclonal) reanlyzed (using MACS) and Mukherjee et al ChIP-seq
	Simonet data			Mukherjee data
chr	pk start	pk end	width	pk start	pk end	width
chr1	9794	10731	938	9771	11187	1417
chr1	41747614	41747951	338	41747389	41748351	963
chr11	175122	176513	1392	174712	176820	2109
chr11	191596	192074	479	191567	192441	875
chr12	94701	95952	1252	94455	95968	1514
chr12	61521567	61522197	631	61521305	61521810	506
chr13	42961582	42962109	528	42961535	42962052	518
chr13	101202237	101202899	663	101202100	101202943	844
chr14	77030685	77031435	751	77029881	77030761	881
chr14	77030685	77031435	751	77031060	77031773	714
chr16	59794	60551	758	59771	60450	680
chr16	25770813	25771877	1065	25771190	25772115	926
chr16	75367884	75368351	468	75367869	75368367	499
chr16	90188302	90188977	676	90187784	90189386	1603
chr18	9797	10914	1118	9771	11720	1950
chr18	63417	63919	503	63389	64334	946
chr19	59097796	59098285	490	59097702	59098645	944
chr2	114360382	114361234	853	114359635	114361281	1647
chr2	182140262	182140799	538	182140289	182140813	525
chr2	243152270	243153391	1122	243152248	243153326	1079
chr20	62917888	62919292	1405	62917753	62919570	1818
chr21	36084935	36085400	466	36084917	36085423	507
chr3	197899773	197901935	2163	197899295	197901966	2672
chr4	9794	10535	742	9771	10509	739
chr4	2093365	2094087	723	2093260	2093756	497
chr5	9794	12016	2223	9772	12511	2740
chr6	147174	148137	964	147409	148569	1161
chr6	38912526	38912998	473	38912496	38913019	524
chr7	9794	10454	661	9773	10947	1175
chr7	152594852	152595332	481	152594834	152595345	512
chr8	155234	155694	461	154677	156133	1457
chr9	9797	10967	1171	9774	11015	1242
chr9	33135843	33136541	699	33135658	33136166	509
chr9	130916339	130917155	817	130916319	130917253	935
chr9	141023309	141024130	822	141023103	141024222	1120
chrX	59794	60654	861	59771	60581	811
chrY	9794	10716	923	9771	10293	523
Common peaks between Simonet et al (monoclonal) reanlyzed (using MACS) and Mukherjee et al ChIP-seq
	Simonet data			Mukherjee data
chr	pk start	pk end	width	pk start	pk end	width
chr1	9794	10731	938	9771	11187	1417
chr1	41747614	41747951	338	41747389	41748351	963
chr11	175122	176513	1392	174712	176820	2109
chr11	191596	192074	479	191567	192441	875
chr12	94701	95952	1252	94455	95968	1514
chr12	61521567	61522197	631	61521305	61521810	506
chr13	42961582	42962109	528	42961535	42962052	518
chr13	101202237	101202899	663	101202100	101202943	844
chr14	77030685	77031435	751	77029881	77030761	881
chr14	77030685	77031435	751	77031060	77031773	714
chr16	59794	60551	758	59771	60450	680
chr16	25770813	25771877	1065	25771190	25772115	926
chr16	75367884	75368351	468	75367869	75368367	499
chr16	90188302	90188977	676	90187784	90189386	1603
chr18	9797	10914	1118	9771	11720	1950
chr18	63417	63919	503	63389	64334	946
chr19	59097796	59098285	490	59097702	59098645	944
chr2	114360382	114361234	853	114359635	114361281	1647
chr2	182140262	182140799	538	182140289	182140813	525
chr2	243152270	243153391	1122	243152248	243153326	1079
chr20	62917888	62919292	1405	62917753	62919570	1818
chr21	36084935	36085400	466	36084917	36085423	507
chr3	197899773	197901935	2163	197899295	197901966	2672
chr4	9794	10535	742	9771	10509	739
chr4	2093365	2094087	723	2093260	2093756	497
chr5	9794	12016	2223	9772	12511	2740
chr6	147174	148137	964	147409	148569	1161
chr6	38912526	38912998	473	38912496	38913019	524
chr7	9794	10454	661	9773	10947	1175
chr7	152594852	152595332	481	152594834	152595345	512
chr8	155234	155694	461	154677	156133	1457
chr9	9797	10967	1171	9774	11015	1242
chr9	33135843	33136541	699	33135658	33136166	509
chr9	130916339	130917155	817	130916319	130917253	935
chr9	141023309	141024130	822	141023103	141024222	1120
chrX	59794	60654	861	59771	60581	811
chrY	9794	10716	923	9771	10293	523
Common peaks between Simonet et al (monoclonal) reanlyzed (using MACS) and Mukherjee et al ChIP-seq
	Simonet data			Mukherjee data
chr	pk start	pk end	width	pk start	pk end	width
chr1	9794	10731	938	9771	11187	1417
chr1	41747614	41747951	338	41747389	41748351	963
chr11	175122	176513	1392	174712	176820	2109
chr11	191596	192074	479	191567	192441	875
chr12	94701	95952	1252	94455	95968	1514
chr12	61521567	61522197	631	61521305	61521810	506
chr13	42961582	42962109	528	42961535	42962052	518
chr13	101202237	101202899	663	101202100	101202943	844
chr14	77030685	77031435	751	77029881	77030761	881
chr14	77030685	77031435	751	77031060	77031773	714
chr16	59794	60551	758	59771	60450	680
chr16	25770813	25771877	1065	25771190	25772115	926
chr16	75367884	75368351	468	75367869	75368367	499
chr16	90188302	90188977	676	90187784	90189386	1603
chr18	9797	10914	1118	9771	11720	1950
chr18	63417	63919	503	63389	64334	946
chr19	59097796	59098285	490	59097702	59098645	944
chr2	114360382	114361234	853	114359635	114361281	1647
chr2	182140262	182140799	538	182140289	182140813	525
chr2	243152270	243153391	1122	243152248	243153326	1079
chr20	62917888	62919292	1405	62917753	62919570	1818
chr21	36084935	36085400	466	36084917	36085423	507
chr3	197899773	197901935	2163	197899295	197901966	2672
chr4	9794	10535	742	9771	10509	739
chr4	2093365	2094087	723	2093260	2093756	497
chr5	9794	12016	2223	9772	12511	2740
chr6	147174	148137	964	147409	148569	1161
chr6	38912526	38912998	473	38912496	38913019	524
chr7	9794	10454	661	9773	10947	1175
chr7	152594852	152595332	481	152594834	152595345	512
chr8	155234	155694	461	154677	156133	1457
chr9	9797	10967	1171	9774	11015	1242
chr9	33135843	33136541	699	33135658	33136166	509
chr9	130916339	130917155	817	130916319	130917253	935
chr9	141023309	141024130	822	141023103	141024222	1120
chrX	59794	60654	861	59771	60581	811
chrY	9794	10716	923	9771	10293	523
Common peaks between Simonet et al (monoclonal) reanlyzed (using MACS) and Mukherjee et al ChIP-seq
	Simonet data			Mukherjee data
chr	pk start	pk end	width	pk start	pk end	width
chr1	9794	10731	938	9771	11187	1417
chr1	41747614	41747951	338	41747389	41748351	963
chr11	175122	176513	1392	174712	176820	2109
chr11	191596	192074	479	191567	192441	875
chr12	94701	95952	1252	94455	95968	1514
chr12	61521567	61522197	631	61521305	61521810	506
chr13	42961582	42962109	528	42961535	42962052	518
chr13	101202237	101202899	663	101202100	101202943	844
chr14	77030685	77031435	751	77029881	77030761	881
chr14	77030685	77031435	751	77031060	77031773	714
chr16	59794	60551	758	59771	60450	680
chr16	25770813	25771877	1065	25771190	25772115	926
chr16	75367884	75368351	468	75367869	75368367	499
chr16	90188302	90188977	676	90187784	90189386	1603
chr18	9797	10914	1118	9771	11720	1950
chr18	63417	63919	503	63389	64334	946
chr19	59097796	59098285	490	59097702	59098645	944
chr2	114360382	114361234	853	114359635	114361281	1647
chr2	182140262	182140799	538	182140289	182140813	525
chr2	243152270	243153391	1122	243152248	243153326	1079
chr20	62917888	62919292	1405	62917753	62919570	1818
chr21	36084935	36085400	466	36084917	36085423	507
chr3	197899773	197901935	2163	197899295	197901966	2672
chr4	9794	10535	742	9771	10509	739
chr4	2093365	2094087	723	2093260	2093756	497
chr5	9794	12016	2223	9772	12511	2740
chr6	147174	148137	964	147409	148569	1161
chr6	38912526	38912998	473	38912496	38913019	524
chr7	9794	10454	661	9773	10947	1175
chr7	152594852	152595332	481	152594834	152595345	512
chr8	155234	155694	461	154677	156133	1457
chr9	9797	10967	1171	9774	11015	1242
chr9	33135843	33136541	699	33135658	33136166	509
chr9	130916339	130917155	817	130916319	130917253	935
chr9	141023309	141024130	822	141023103	141024222	1120
chrX	59794	60654	861	59771	60581	811
chrY	9794	10716	923	9771	10293	523
Common peaks between Simonet et al (monoclonal) reanlyzed (using MACS) and Mukherjee et al ChIP-seq
	Simonet data			Mukherjee data
chr	pk start	pk end	width	pk start	pk end	width
chr1	9794	10731	938	9771	11187	1417
chr1	41747614	41747951	338	41747389	41748351	963
chr11	175122	176513	1392	174712	176820	2109
chr11	191596	192074	479	191567	192441	875
chr12	94701	95952	1252	94455	95968	1514
chr12	61521567	61522197	631	61521305	61521810	506
chr13	42961582	42962109	528	42961535	42962052	518
chr13	101202237	101202899	663	101202100	101202943	844
chr14	77030685	77031435	751	77029881	77030761	881
chr14	77030685	77031435	751	77031060	77031773	714
chr16	59794	60551	758	59771	60450	680
chr16	25770813	25771877	1065	25771190	25772115	926
chr16	75367884	75368351	468	75367869	75368367	499
chr16	90188302	90188977	676	90187784	90189386	1603
chr18	9797	10914	1118	9771	11720	1950
chr18	63417	63919	503	63389	64334	946
chr19	59097796	59098285	490	59097702	59098645	944
chr2	114360382	114361234	853	114359635	114361281	1647
chr2	182140262	182140799	538	182140289	182140813	525
chr2	243152270	243153391	1122	243152248	243153326	1079
chr20	62917888	62919292	1405	62917753	62919570	1818
chr21	36084935	36085400	466	36084917	36085423	507
chr3	197899773	197901935	2163	197899295	197901966	2672
chr4	9794	10535	742	9771	10509	739
chr4	2093365	2094087	723	2093260	2093756	497
chr5	9794	12016	2223	9772	12511	2740
chr6	147174	148137	964	147409	148569	1161
chr6	38912526	38912998	473	38912496	38913019	524
chr7	9794	10454	661	9773	10947	1175
chr7	152594852	152595332	481	152594834	152595345	512
chr8	155234	155694	461	154677	156133	1457
chr9	9797	10967	1171	9774	11015	1242
chr9	33135843	33136541	699	33135658	33136166	509
chr9	130916339	130917155	817	130916319	130917253	935
chr9	141023309	141024130	822	141023103	141024222	1120
chrX	59794	60654	861	59771	60581	811
chrY	9794	10716	923	9771	10293	523
Common peaks between Simonet et al (monoclonal) reanlyzed (using MACS) and Mukherjee et al ChIP-seq
	Simonet data			Mukherjee data
chr	pk start	pk end	width	pk start	pk end	width
chr1	9794	10731	938	9771	11187	1417
chr1	41747614	41747951	338	41747389	41748351	963
chr11	175122	176513	1392	174712	176820	2109
chr11	191596	192074	479	191567	192441	875
chr12	94701	95952	1252	94455	95968	1514
chr12	61521567	61522197	631	61521305	61521810	506
chr13	42961582	42962109	528	42961535	42962052	518
chr13	101202237	101202899	663	101202100	101202943	844
chr14	77030685	77031435	751	77029881	77030761	881
chr14	77030685	77031435	751	77031060	77031773	714
chr16	59794	60551	758	59771	60450	680
chr16	25770813	25771877	1065	25771190	25772115	926
chr16	75367884	75368351	468	75367869	75368367	499
chr16	90188302	90188977	676	90187784	90189386	1603
chr18	9797	10914	1118	9771	11720	1950
chr18	63417	63919	503	63389	64334	946
chr19	59097796	59098285	490	59097702	59098645	944
chr2	114360382	114361234	853	114359635	114361281	1647
chr2	182140262	182140799	538	182140289	182140813	525
chr2	243152270	243153391	1122	243152248	243153326	1079
chr20	62917888	62919292	1405	62917753	62919570	1818
chr21	36084935	36085400	466	36084917	36085423	507
chr3	197899773	197901935	2163	197899295	197901966	2672
chr4	9794	10535	742	9771	10509	739
chr4	2093365	2094087	723	2093260	2093756	497
chr5	9794	12016	2223	9772	12511	2740
chr6	147174	148137	964	147409	148569	1161
chr6	38912526	38912998	473	38912496	38913019	524
chr7	9794	10454	661	9773	10947	1175
chr7	152594852	152595332	481	152594834	152595345	512
chr8	155234	155694	461	154677	156133	1457
chr9	9797	10967	1171	9774	11015	1242
chr9	33135843	33136541	699	33135658	33136166	509
chr9	130916339	130917155	817	130916319	130917253	935
chr9	141023309	141024130	822	141023103	141024222	1120
chrX	59794	60654	861	59771	60581	811
chrY	9794	10716	923	9771	10293	523
Common peaks between Simonet et al (monoclonal) reanlyzed (using MACS) and Mukherjee et al ChIP-seq
	Simonet data			Mukherjee data
chr	pk start	pk end	width	pk start	pk end	width
chr1	9794	10731	938	9771	11187	1417
chr1	41747614	41747951	338	41747389	41748351	963
chr11	175122	176513	1392	174712	176820	2109
chr11	191596	192074	479	191567	192441	875
chr12	94701	95952	1252	94455	95968	1514
chr12	61521567	61522197	631	61521305	61521810	506
chr13	42961582	42962109	528	42961535	42962052	518
chr13	101202237	101202899	663	101202100	101202943	844
chr14	77030685	77031435	751	77029881	77030761	881
chr14	77030685	77031435	751	77031060	77031773	714
chr16	59794	60551	758	59771	60450	680
chr16	25770813	25771877	1065	25771190	25772115	926
chr16	75367884	75368351	468	75367869	75368367	499
chr16	90188302	90188977	676	90187784	90189386	1603
chr18	9797	10914	1118	9771	11720	1950
chr18	63417	63919	503	63389	64334	946
chr19	59097796	59098285	490	59097702	59098645	944
chr2	114360382	114361234	853	114359635	114361281	1647
chr2	182140262	182140799	538	182140289	182140813	525
chr2	243152270	243153391	1122	243152248	243153326	1079
chr20	62917888	62919292	1405	62917753	62919570	1818
chr21	36084935	36085400	466	36084917	36085423	507
chr3	197899773	197901935	2163	197899295	197901966	2672
chr4	9794	10535	742	9771	10509	739
chr4	2093365	2094087	723	2093260	2093756	497
chr5	9794	12016	2223	9772	12511	2740
chr6	147174	148137	964	147409	148569	1161
chr6	38912526	38912998	473	38912496	38913019	524
chr7	9794	10454	661	9773	10947	1175
chr7	152594852	152595332	481	152594834	152595345	512
chr8	155234	155694	461	154677	156133	1457
chr9	9797	10967	1171	9774	11015	1242
chr9	33135843	33136541	699	33135658	33136166	509
chr9	130916339	130917155	817	130916319	130917253	935
chr9	141023309	141024130	822	141023103	141024222	1120
chrX	59794	60654	861	59771	60581	811
chrY	9794	10716	923	9771	10293	523
Common peaks between Simonet et al (monoclonal) reanlyzed (using MACS) and Mukherjee et al ChIP-seq
	Simonet data			Mukherjee data
chr	pk start	pk end	width	pk start	pk end	width
chr1	9794	10731	938	9771	11187	1417
chr1	41747614	41747951	338	41747389	41748351	963
chr11	175122	176513	1392	174712	176820	2109
chr11	191596	192074	479	191567	192441	875
chr12	94701	95952	1252	94455	95968	1514
chr12	61521567	61522197	631	61521305	61521810	506
chr13	42961582	42962109	528	42961535	42962052	518
chr13	101202237	101202899	663	101202100	101202943	844
chr14	77030685	77031435	751	77029881	77030761	881
chr14	77030685	77031435	751	77031060	77031773	714
chr16	59794	60551	758	59771	60450	680
chr16	25770813	25771877	1065	25771190	25772115	926
chr16	75367884	75368351	468	75367869	75368367	499
chr16	90188302	90188977	676	90187784	90189386	1603
chr18	9797	10914	1118	9771	11720	1950
chr18	63417	63919	503	63389	64334	946
chr19	59097796	59098285	490	59097702	59098645	944
chr2	114360382	114361234	853	114359635	114361281	1647
chr2	182140262	182140799	538	182140289	182140813	525
chr2	243152270	243153391	1122	243152248	243153326	1079
chr20	62917888	62919292	1405	62917753	62919570	1818
chr21	36084935	36085400	466	36084917	36085423	507
chr3	197899773	197901935	2163	197899295	197901966	2672
chr4	9794	10535	742	9771	10509	739
chr4	2093365	2094087	723	2093260	2093756	497
chr5	9794	12016	2223	9772	12511	2740
chr6	147174	148137	964	147409	148569	1161
chr6	38912526	38912998	473	38912496	38913019	524
chr7	9794	10454	661	9773	10947	1175
chr7	152594852	152595332	481	152594834	152595345	512
chr8	155234	155694	461	154677	156133	1457
chr9	9797	10967	1171	9774	11015	1242
chr9	33135843	33136541	699	33135658	33136166	509
chr9	130916339	130917155	817	130916319	130917253	935
chr9	141023309	141024130	822	141023103	141024222	1120
chrX	59794	60654	861	59771	60581	811
chrY	9794	10716	923	9771	10293	523
Common peaks between Simonet et al (monoclonal) reanlyzed (using MACS) and Mukherjee et al ChIP-seq
	Simonet data			Mukherjee data
chr	pk start	pk end	width	pk start	pk end	width
chr1	9794	10731	938	9771	11187	1417
chr1	41747614	41747951	338	41747389	41748351	963
chr11	175122	176513	1392	174712	176820	2109
chr11	191596	192074	479	191567	192441	875
chr12	94701	95952	1252	94455	95968	1514
chr12	61521567	61522197	631	61521305	61521810	506
chr13	42961582	42962109	528	42961535	42962052	518
chr13	101202237	101202899	663	101202100	101202943	844
chr14	77030685	77031435	751	77029881	77030761	881
chr14	77030685	77031435	751	77031060	77031773	714
chr16	59794	60551	758	59771	60450	680
chr16	25770813	25771877	1065	25771190	25772115	926
chr16	75367884	75368351	468	75367869	75368367	499
chr16	90188302	90188977	676	90187784	90189386	1603
chr18	9797	10914	1118	9771	11720	1950
chr18	63417	63919	503	63389	64334	946
chr19	59097796	59098285	490	59097702	59098645	944
chr2	114360382	114361234	853	114359635	114361281	1647
chr2	182140262	182140799	538	182140289	182140813	525
chr2	243152270	243153391	1122	243152248	243153326	1079
chr20	62917888	62919292	1405	62917753	62919570	1818
chr21	36084935	36085400	466	36084917	36085423	507
chr3	197899773	197901935	2163	197899295	197901966	2672
chr4	9794	10535	742	9771	10509	739
chr4	2093365	2094087	723	2093260	2093756	497
chr5	9794	12016	2223	9772	12511	2740
chr6	147174	148137	964	147409	148569	1161
chr6	38912526	38912998	473	38912496	38913019	524
chr7	9794	10454	661	9773	10947	1175
chr7	152594852	152595332	481	152594834	152595345	512
chr8	155234	155694	461	154677	156133	1457
chr9	9797	10967	1171	9774	11015	1242
chr9	33135843	33136541	699	33135658	33136166	509
chr9	130916339	130917155	817	130916319	130917253	935
chr9	141023309	141024130	822	141023103	141024222	1120
chrX	59794	60654	861	59771	60581	811
chrY	9794	10716	923	9771	10293	523
Common peaks between Simonet et al (monoclonal) reanlyzed (using MACS) and Mukherjee et al ChIP-seq
	Simonet data			Mukherjee data
chr	pk start	pk end	width	pk start	pk end	width
chr1	9794	10731	938	9771	11187	1417
chr1	41747614	41747951	338	41747389	41748351	963
chr11	175122	176513	1392	174712	176820	2109
chr11	191596	192074	479	191567	192441	875
chr12	94701	95952	1252	94455	95968	1514
chr12	61521567	61522197	631	61521305	61521810	506
chr13	42961582	42962109	528	42961535	42962052	518
chr13	101202237	101202899	663	101202100	101202943	844
chr14	77030685	77031435	751	77029881	77030761	881
chr14	77030685	77031435	751	77031060	77031773	714
chr16	59794	60551	758	59771	60450	680
chr16	25770813	25771877	1065	25771190	25772115	926
chr16	75367884	75368351	468	75367869	75368367	499
chr16	90188302	90188977	676	90187784	90189386	1603
chr18	9797	10914	1118	9771	11720	1950
chr18	63417	63919	503	63389	64334	946
chr19	59097796	59098285	490	59097702	59098645	944
chr2	114360382	114361234	853	114359635	114361281	1647
chr2	182140262	182140799	538	182140289	182140813	525
chr2	243152270	243153391	1122	243152248	243153326	1079
chr20	62917888	62919292	1405	62917753	62919570	1818
chr21	36084935	36085400	466	36084917	36085423	507
chr3	197899773	197901935	2163	197899295	197901966	2672
chr4	9794	10535	742	9771	10509	739
chr4	2093365	2094087	723	2093260	2093756	497
chr5	9794	12016	2223	9772	12511	2740
chr6	147174	148137	964	147409	148569	1161
chr6	38912526	38912998	473	38912496	38913019	524
chr7	9794	10454	661	9773	10947	1175
chr7	152594852	152595332	481	152594834	152595345	512
chr8	155234	155694	461	154677	156133	1457
chr9	9797	10967	1171	9774	11015	1242
chr9	33135843	33136541	699	33135658	33136166	509
chr9	130916339	130917155	817	130916319	130917253	935
chr9	141023309	141024130	822	141023103	141024222	1120
chrX	59794	60654	861	59771	60581	811
chrY	9794	10716	923	9771	10293	523
Common peaks between Simonet et al (monoclonal) reanlyzed (using MACS) and Mukherjee et al ChIP-seq
	Simonet data			Mukherjee data
chr	pk start	pk end	width	pk start	pk end	width
chr1	9794	10731	938	9771	11187	1417
chr1	41747614	41747951	338	41747389	41748351	963
chr11	175122	176513	1392	174712	176820	2109
chr11	191596	192074	479	191567	192441	875
chr12	94701	95952	1252	94455	95968	1514
chr12	61521567	61522197	631	61521305	61521810	506
chr13	42961582	42962109	528	42961535	42962052	518
chr13	101202237	101202899	663	101202100	101202943	844
chr14	77030685	77031435	751	77029881	77030761	881
chr14	77030685	77031435	751	77031060	77031773	714
chr16	59794	60551	758	59771	60450	680
chr16	25770813	25771877	1065	25771190	25772115	926
chr16	75367884	75368351	468	75367869	75368367	499
chr16	90188302	90188977	676	90187784	90189386	1603
chr18	9797	10914	1118	9771	11720	1950
chr18	63417	63919	503	63389	64334	946
chr19	59097796	59098285	490	59097702	59098645	944
chr2	114360382	114361234	853	114359635	114361281	1647
chr2	182140262	182140799	538	182140289	182140813	525
chr2	243152270	243153391	1122	243152248	243153326	1079
chr20	62917888	62919292	1405	62917753	62919570	1818
chr21	36084935	36085400	466	36084917	36085423	507
chr3	197899773	197901935	2163	197899295	197901966	2672
chr4	9794	10535	742	9771	10509	739
chr4	2093365	2094087	723	2093260	2093756	497
chr5	9794	12016	2223	9772	12511	2740
chr6	147174	148137	964	147409	148569	1161
chr6	38912526	38912998	473	38912496	38913019	524
chr7	9794	10454	661	9773	10947	1175
chr7	152594852	152595332	481	152594834	152595345	512
chr8	155234	155694	461	154677	156133	1457
chr9	9797	10967	1171	9774	11015	1242
chr9	33135843	33136541	699	33135658	33136166	509
chr9	130916339	130917155	817	130916319	130917253	935
chr9	141023309	141024130	822	141023103	141024222	1120
chrX	59794	60654	861	59771	60581	811
chrY	9794	10716	923	9771	10293	523
Common peaks between Simonet et al (monoclonal) reanlyzed (using MACS) and Mukherjee et al ChIP-seq
	Simonet data			Mukherjee data
chr	pk start	pk end	width	pk start	pk end	width
chr1	9794	10731	938	9771	11187	1417
chr1	41747614	41747951	338	41747389	41748351	963
chr11	175122	176513	1392	174712	176820	2109
chr11	191596	192074	479	191567	192441	875
chr12	94701	95952	1252	94455	95968	1514
chr12	61521567	61522197	631	61521305	61521810	506
chr13	42961582	42962109	528	42961535	42962052	518
chr13	101202237	101202899	663	101202100	101202943	844
chr14	77030685	77031435	751	77029881	77030761	881
chr14	77030685	77031435	751	77031060	77031773	714
chr16	59794	60551	758	59771	60450	680
chr16	25770813	25771877	1065	25771190	25772115	926
chr16	75367884	75368351	468	75367869	75368367	499
chr16	90188302	90188977	676	90187784	90189386	1603
chr18	9797	10914	1118	9771	11720	1950
chr18	63417	63919	503	63389	64334	946
chr19	59097796	59098285	490	59097702	59098645	944
chr2	114360382	114361234	853	114359635	114361281	1647
chr2	182140262	182140799	538	182140289	182140813	525
chr2	243152270	243153391	1122	243152248	243153326	1079
chr20	62917888	62919292	1405	62917753	62919570	1818
chr21	36084935	36085400	466	36084917	36085423	507
chr3	197899773	197901935	2163	197899295	197901966	2672
chr4	9794	10535	742	9771	10509	739
chr4	2093365	2094087	723	2093260	2093756	497
chr5	9794	12016	2223	9772	12511	2740
chr6	147174	148137	964	147409	148569	1161
chr6	38912526	38912998	473	38912496	38913019	524
chr7	9794	10454	661	9773	10947	1175
chr7	152594852	152595332	481	152594834	152595345	512
chr8	155234	155694	461	154677	156133	1457
chr9	9797	10967	1171	9774	11015	1242
chr9	33135843	33136541	699	33135658	33136166	509
chr9	130916339	130917155	817	130916319	130917253	935
chr9	141023309	141024130	822	141023103	141024222	1120
chrX	59794	60654	861	59771	60581	811
chrY	9794	10716	923	9771	10293	523
Common peaks between Simonet et al (monoclonal) reanlyzed (using MACS) and Mukherjee et al ChIP-seq
	Simonet data			Mukherjee data
chr	pk start	pk end	width	pk start	pk end	width
chr1	9794	10731	938	9771	11187	1417
chr1	41747614	41747951	338	41747389	41748351	963
chr11	175122	176513	1392	174712	176820	2109
chr11	191596	192074	479	191567	192441	875
chr12	94701	95952	1252	94455	95968	1514
chr12	61521567	61522197	631	61521305	61521810	506
chr13	42961582	42962109	528	42961535	42962052	518
chr13	101202237	101202899	663	101202100	101202943	844
chr14	77030685	77031435	751	77029881	77030761	881
chr14	77030685	77031435	751	77031060	77031773	714
chr16	59794	60551	758	59771	60450	680
chr16	25770813	25771877	1065	25771190	25772115	926
chr16	75367884	75368351	468	75367869	75368367	499
chr16	90188302	90188977	676	90187784	90189386	1603
chr18	9797	10914	1118	9771	11720	1950
chr18	63417	63919	503	63389	64334	946
chr19	59097796	59098285	490	59097702	59098645	944
chr2	114360382	114361234	853	114359635	114361281	1647
chr2	182140262	182140799	538	182140289	182140813	525
chr2	243152270	243153391	1122	243152248	243153326	1079
chr20	62917888	62919292	1405	62917753	62919570	1818
chr21	36084935	36085400	466	36084917	36085423	507
chr3	197899773	197901935	2163	197899295	197901966	2672
chr4	9794	10535	742	9771	10509	739
chr4	2093365	2094087	723	2093260	2093756	497
chr5	9794	12016	2223	9772	12511	2740
chr6	147174	148137	964	147409	148569	1161
chr6	38912526	38912998	473	38912496	38913019	524
chr7	9794	10454	661	9773	10947	1175
chr7	152594852	152595332	481	152594834	152595345	512
chr8	155234	155694	461	154677	156133	1457
chr9	9797	10967	1171	9774	11015	1242
chr9	33135843	33136541	699	33135658	33136166	509
chr9	130916339	130917155	817	130916319	130917253	935
chr9	141023309	141024130	822	141023103	141024222	1120
chrX	59794	60654	861	59771	60581	811
chrY	9794	10716	923	9771	10293	523
Common peaks between Simonet et al (monoclonal) reanlyzed (using MACS) and Mukherjee et al ChIP-seq
	Simonet data			Mukherjee data
chr	pk start	pk end	width	pk start	pk end	width
chr1	9794	10731	938	9771	11187	1417
chr1	41747614	41747951	338	41747389	41748351	963
chr11	175122	176513	1392	174712	176820	2109
chr11	191596	192074	479	191567	192441	875
chr12	94701	95952	1252	94455	95968	1514
chr12	61521567	61522197	631	61521305	61521810	506
chr13	42961582	42962109	528	42961535	42962052	518
chr13	101202237	101202899	663	101202100	101202943	844
chr14	77030685	77031435	751	77029881	77030761	881
chr14	77030685	77031435	751	77031060	77031773	714
chr16	59794	60551	758	59771	60450	680
chr16	25770813	25771877	1065	25771190	25772115	926
chr16	75367884	75368351	468	75367869	75368367	499
chr16	90188302	90188977	676	90187784	90189386	1603
chr18	9797	10914	1118	9771	11720	1950
chr18	63417	63919	503	63389	64334	946
chr19	59097796	59098285	490	59097702	59098645	944
chr2	114360382	114361234	853	114359635	114361281	1647
chr2	182140262	182140799	538	182140289	182140813	525
chr2	243152270	243153391	1122	243152248	243153326	1079
chr20	62917888	62919292	1405	62917753	62919570	1818
chr21	36084935	36085400	466	36084917	36085423	507
chr3	197899773	197901935	2163	197899295	197901966	2672
chr4	9794	10535	742	9771	10509	739
chr4	2093365	2094087	723	2093260	2093756	497
chr5	9794	12016	2223	9772	12511	2740
chr6	147174	148137	964	147409	148569	1161
chr6	38912526	38912998	473	38912496	38913019	524
chr7	9794	10454	661	9773	10947	1175
chr7	152594852	152595332	481	152594834	152595345	512
chr8	155234	155694	461	154677	156133	1457
chr9	9797	10967	1171	9774	11015	1242
chr9	33135843	33136541	699	33135658	33136166	509
chr9	130916339	130917155	817	130916319	130917253	935
chr9	141023309	141024130	822	141023103	141024222	1120
chrX	59794	60654	861	59771	60581	811
chrY	9794	10716	923	9771	10293	523
Common peaks between Simonet et al (monoclonal) reanlyzed (using MACS) and Mukherjee et al ChIP-seq
	Simonet data			Mukherjee data
chr	pk start	pk end	width	pk start	pk end	width
chr1	9794	10731	938	9771	11187	1417
chr1	41747614	41747951	338	41747389	41748351	963
chr11	175122	176513	1392	174712	176820	2109
chr11	191596	192074	479	191567	192441	875
chr12	94701	95952	1252	94455	95968	1514
chr12	61521567	61522197	631	61521305	61521810	506
chr13	42961582	42962109	528	42961535	42962052	518
chr13	101202237	101202899	663	101202100	101202943	844
chr14	77030685	77031435	751	77029881	77030761	881
chr14	77030685	77031435	751	77031060	77031773	714
chr16	59794	60551	758	59771	60450	680
chr16	25770813	25771877	1065	25771190	25772115	926
chr16	75367884	75368351	468	75367869	75368367	499
chr16	90188302	90188977	676	90187784	90189386	1603
chr18	9797	10914	1118	9771	11720	1950
chr18	63417	63919	503	63389	64334	946
chr19	59097796	59098285	490	59097702	59098645	944
chr2	114360382	114361234	853	114359635	114361281	1647
chr2	182140262	182140799	538	182140289	182140813	525
chr2	243152270	243153391	1122	243152248	243153326	1079
chr20	62917888	62919292	1405	62917753	62919570	1818
chr21	36084935	36085400	466	36084917	36085423	507
chr3	197899773	197901935	2163	197899295	197901966	2672
chr4	9794	10535	742	9771	10509	739
chr4	2093365	2094087	723	2093260	2093756	497
chr5	9794	12016	2223	9772	12511	2740
chr6	147174	148137	964	147409	148569	1161
chr6	38912526	38912998	473	38912496	38913019	524
chr7	9794	10454	661	9773	10947	1175
chr7	152594852	152595332	481	152594834	152595345	512
chr8	155234	155694	461	154677	156133	1457
chr9	9797	10967	1171	9774	11015	1242
chr9	33135843	33136541	699	33135658	33136166	509
chr9	130916339	130917155	817	130916319	130917253	935
chr9	141023309	141024130	822	141023103	141024222	1120
chrX	59794	60654	861	59771	60581	811
chrY	9794	10716	923	9771	10293	523
Common peaks between Simonet et al (monoclonal) reanlyzed (using MACS) and Mukherjee et al ChIP-seq
	Simonet data			Mukherjee data
chr	pk start	pk end	width	pk start	pk end	width
chr1	9794	10731	938	9771	11187	1417
chr1	41747614	41747951	338	41747389	41748351	963
chr11	175122	176513	1392	174712	176820	2109
chr11	191596	192074	479	191567	192441	875
chr12	94701	95952	1252	94455	95968	1514
chr12	61521567	61522197	631	61521305	61521810	506
chr13	42961582	42962109	528	42961535	42962052	518
[truncated: 1,047,645+ more rows]

## Sheet: Comparison- polyclonal
Common peaks between Simonet et al (polyclonal) reanlyzed (using MACS) and Mukherjee et al ChIP-seq
[truncated: 28 more rows]
